# Supplementary material for: A scoring model based on bacterial lipopolysaccharide-related genes to predict prognosis in NSCLC
Source: Front Genet. 2024 Nov 14;15:1408000. doi: 10.3389/fgene.2024.1408000 (PMC11602480; doi:10.3389/fgene.2024.1408000)
Supplement: Supplementary file 1 [file Table2.xlsx]

## Sheet: Additional file 2 Table S2
Sample	time	status
GSM1019138	9.36438	0
GSM1019139	8.72877	0
GSM1019140	0.443836	1
GSM1019141	0.0164384	1
GSM1019142	8.65205	0
GSM1019143	1.52329	1
GSM1019144	0.832877	1
GSM1019145	1.61644	1
GSM1019146	1.36712	1
GSM1019147	0.167123	1
GSM1019148	0.693151	1
GSM1019149	1.63014	1
GSM1019150	5.03836	1
GSM1019151	8.00822	0
GSM1019152	1.43288	1
GSM1019153	1.07671	1
GSM1019154	0.684932	1
GSM1019155	0.424658	1
GSM1019156	0.432877	1
GSM1019157	1.6274	1
GSM1019158	1.34247	1
GSM1019159	0.29863	1
GSM1019160	0.230137	1
GSM1019161	0.821918	1
GSM1019162	0.972603	1
GSM1019163	0.241096	1
GSM1019164	0.783562	1
GSM1019165	0.413699	1
GSM1019166	5.77534	1
GSM1019167	0.769863	1
GSM1019168	14.6274	0
GSM1019169	9.50685	1
GSM1019170	11.0411	1
GSM1019171	8.93151	1
GSM1019172	1.26575	1
GSM1019173	12.1616	0
GSM1019174	1.40822	1
GSM1019175	15.6493	0
GSM1019176	0.769863	1
GSM1019177	5.30959	1
GSM1019178	11.726	0
GSM1019179	0.761644	1
GSM1019180	0.939726	1
GSM1019181	8.82466	1
GSM1019182	10.8849	0
GSM1019183	1.61918	1
GSM1019184	1.17534	1
GSM1019185	10.189	1
GSM1019186	10.5315	0
GSM1019187	9.12603	1
GSM1019188	10.2	0
GSM1019189	8.21918	1
GSM1019190	9.92055	0
GSM1019191	0.268493	1
GSM1019192	9.23014	0
GSM1019193	6.30137	1
GSM1019194	7.79178	1
GSM1019195	1.21644	1
GSM1019196	0.0164384	1
GSM1019197	0.536986	1
GSM1019198	0.336986	1
GSM1019199	7.50411	1
GSM1019200	0.961644	1
GSM1019201	13.5479	0
GSM1019202	0.915068	1
GSM1019203	0.216438	1
GSM1019204	10.8192	1
GSM1019205	12.8849	0
GSM1019206	0.769863	1
GSM1019207	0.676712	1
GSM1019208	12.663	0
GSM1019209	4.82466	1
GSM1019210	7.52877	1
GSM1019211	0.884932	1
GSM1019212	12.3562	0
GSM1019213	12.2986	0
GSM1019214	12.2904	0
GSM1019215	8.7726	1
GSM1019216	1.08493	1
GSM1019217	1.0137	1
GSM1019218	0.717808	1
GSM1019219	0.208219	1
GSM1019220	1.46027	1
GSM1019221	0.243836	1
GSM1019222	8.05479	1
GSM1019223	1.06027	1
GSM1019224	5.13425	1
GSM1019225	0.484932	1
GSM1019226	1.52329	1
GSM1019227	1.27945	1
GSM1019228	13.9233	0
GSM1019229	9.04658	1
GSM1019230	6.56712	1
GSM1019231	5.51233	1
GSM1019232	14.5507	1
GSM1019233	6.17808	1
GSM1019234	5.66575	1
GSM1019235	0.265753	1
GSM1019236	9.71233	1
GSM1019237	13.9671	0
GSM1019238	3.46301	1
GSM1019239	3.34795	1
GSM1019240	2.93973	1
GSM1019241	3.11781	1
GSM1019242	8.8411	0
GSM1019243	2.82466	1
GSM1019244	3.40548	1
GSM1019245	0.391781	1
GSM1019246	3.67945	1
GSM1019247	3.07671	1
GSM1019248	7.91233	0
GSM1019249	7.85205	0
GSM1019250	8.56438	0
GSM1019251	2.90685	1
GSM1019252	1.71233	1
GSM1019253	2.34795	1
GSM1019254	7.56438	0
GSM1019255	7.58082	0
GSM1019256	2.29041	1
GSM1019257	3.26027	1
GSM1019258	5.94521	1
GSM1019259	7.09315	0
GSM1019260	6.43836	0
GSM1019261	6.32329	0
GSM1019262	6.53425	0
GSM1019263	2.07671	1
GSM1019264	3.30137	1
GSM1019265	6.34521	0
GSM1019266	6.88767	0
GSM1019267	2.49863	1
GSM1019268	6.70685	0
GSM1019269	4.28767	1
GSM1019270	2.73973	1
GSM1019271	5.96438	0
GSM1019272	3.35342	1
GSM1019273	4.00822	1
GSM1019274	0.136986	1
GSM1019275	0.873973	1
GSM1019276	2.97808	1
GSM1019277	5.66027	0
GSM1019278	5.72877	0
GSM1019279	4.04932	1
GSM1019280	4.41644	1
GSM1019281	5.85753	1
GSM1019282	4.1726	1
GSM1019283	5.28219	0
GSM1019284	2.48219	1
GSM1019285	5.00274	0
GSM1019286	2.07123	1
GSM1019287	4.94795	0
GSM1019288	5.09315	0
GSM1019289	2.76986	1
GSM1019290	4.10959	1
GSM1019291	1.98904	1
GSM1019292	3.23562	1
GSM1019293	1.81096	1
GSM1019294	3.54247	1
GSM1019295	13.0411	0
GSM1019296	2.16986	1
GSM1019297	0.323288	1
GSM1019298	2.7589	1
GSM1019299	4.41096	1
GSM1019300	3.74521	1
GSM1019301	0.487671	1
GSM1019302	11.1452	0
GSM1019303	2.09863	1
GSM1019304	3.59452	1
GSM1019305	10.537	0
GSM1019306	3.42466	1
GSM1019307	3.08219	1
GSM1019308	3.34521	1
GSM1019309	2.68219	1
GSM1019310	8.8137	0
GSM1019311	4.62192	1
GSM1019312	5.93699	1
GSM1019313	13.8712	0
GSM1019314	13.4164	0
GSM1019315	10.5671	1
GSM1019316	3.9589	1
GSM1019317	3.36712	1
GSM1019318	5.64384	1
GSM1019319	0.49589	1
GSM1019320	4.07671	1
GSM1019321	14.2658	0
GSM1019322	0.627397	1
GSM1019323	0.936986	1
GSM1019324	7.69863	1
GSM1019325	1.96712	1
GSM1019326	14.9836	0
GSM1019327	2.49863	1
GSM1019328	3.04932	1
GSM1019329	7.30411	0
GSM1019330	6.89041	0
GSM1019331	1.75342	1
GSM1019332	2.78082	1
GSM1019333	2.69863	1
