# Supplementary material for: A scoring model based on bacterial lipopolysaccharide-related genes to predict prognosis in NSCLC
Source: Front Genet. 2024 Nov 14;15:1408000. doi: 10.3389/fgene.2024.1408000 (PMC11602480; doi:10.3389/fgene.2024.1408000)
Supplement: Supplementary file 2 [file Table3.xlsx]

## Sheet: Additional file 3 Table S3
Gene symbol	Gene name	Accession DB	Accession ID
A2M	alpha-2-macroglobulin		2
A4GALT	alpha 1,4-galactosyltransferase (P blood group)		53947
AACS	acetoacetyl-CoA synthetase		65985
AAGAB	alpha and gamma adaptin binding protein		79719
AAK1	AP2 associated kinase 1		22848
AAMP	angio associated migratory cell protein		14
AAR2	AAR2 splicing factor		25980
AARS1	alanyl-tRNA synthetase 1		16
AARS2	alanyl-tRNA synthetase 2, mitochondrial		57505
AARSD1	alanyl-tRNA synthetase domain containing 1		80755
AATBC	apoptosis associated transcript in bladder cancer		284837
AATK	apoptosis associated tyrosine kinase		9625
ABCA1	ATP binding cassette subfamily A member 1		19
ABCA12	ATP binding cassette subfamily A member 12		26154
ABCA13	ATP binding cassette subfamily A member 13		154664
ABCA5	ATP binding cassette subfamily A member 5		23461
ABCA6	ATP binding cassette subfamily A member 6		23460
ABCB1	ATP binding cassette subfamily B member 1		5243
ABCB11	ATP binding cassette subfamily B member 11		8647
ABCB1A	ATP-binding cassette, sub-family B member 1A		18671
ABCB1B	ATP-binding cassette, sub-family B member 1B		18669
ABCB4	ATP binding cassette subfamily B member 4		5244
ABCB5	ATP binding cassette subfamily B member 5		340273
ABCB9	ATP binding cassette subfamily B member 9		23457
ABCC1	ATP binding cassette subfamily C member 1		4363
ABCC2	ATP binding cassette subfamily C member 2		1244
ABCC3	ATP binding cassette subfamily C member 3		8714
ABCC4	ATP binding cassette subfamily C member 4		10257
ABCC5	ATP binding cassette subfamily C member 5		10057
ABCC5-AS1	ABCC5 antisense RNA 1		100873982
ABCC6	ATP binding cassette subfamily C member 6		368
ABCC8	ATP binding cassette subfamily C member 8		6833
ABCC9	ATP binding cassette subfamily C member 9		10060
ABCD2	ATP binding cassette subfamily D member 2		225
ABCD3	ATP binding cassette subfamily D member 3		5825
ABCD4	ATP binding cassette subfamily D member 4		5826
ABCF1	ATP binding cassette subfamily F member 1		23
ABCG1	ATP binding cassette subfamily G member 1		9619
ABCG2	ATP binding cassette subfamily G member 2 (Junior blood group)		9429
ABCG5	ATP binding cassette subfamily G member 5		64240
ABHD1	abhydrolase domain containing 1		84696
ABHD10	abhydrolase domain containing 10, depalmitoylase		55347
ABHD11	abhydrolase domain containing 11		83451
ABHD15	abhydrolase domain containing 15		116236
ABHD17AP5	ABHD17A pseudogene 5		91219
ABHD2	abhydrolase domain containing 2, acylglycerol lipase		11057
ABHD4	abhydrolase domain containing 4, N-acyl phospholipase B		63874
ABI1	abl interactor 1		10006
ABI3	ABI family member 3		51225
ABL1	ABL proto-oncogene 1, non-receptor tyrosine kinase		25
ABL2	ABL proto-oncogene 2, non-receptor tyrosine kinase		27
ABLIM2	actin binding LIM protein family member 2		84448
ABR	ABR activator of RhoGEF and GTPase		29
ABTB2	ankyrin repeat and BTB domain containing 2		25841
ABTB3	ankyrin repeat and BTB domain containing 3		121551
ACAA1	acetyl-CoA acyltransferase 1		30
ACAA1B	acetyl-Coenzyme A acyltransferase 1B		235674
ACAA2	acetyl-CoA acyltransferase 2		10449
ACACA	acetyl-CoA carboxylase alpha		31
ACACB	acetyl-CoA carboxylase beta		32
ACAD8	acyl-CoA dehydrogenase family member 8		27034
ACAD9	acyl-CoA dehydrogenase family member 9		28976
ACADM	acyl-CoA dehydrogenase medium chain		34
ACADS	acyl-CoA dehydrogenase short chain		35
ACADSB	acyl-CoA dehydrogenase short/branched chain		36
ACADVL	acyl-CoA dehydrogenase very long chain		37
ACAP1	ArfGAP with coiled-coil, ankyrin repeat and PH domains 1		9744
ACAT1	acetyl-CoA acetyltransferase 1		38
ACE2	angiotensin converting enzyme 2		59272
ACHE	acetylcholinesterase (Cartwright blood group)		43
ACKR1	atypical chemokine receptor 1 (Duffy blood group)		2532
ACKR3	atypical chemokine receptor 3		57007
ACO1	aconitase 1		48
ACOD1	aconitate decarboxylase 1		730249
ACOT1	acyl-CoA thioesterase 1		641371
ACOT6	acyl-CoA thioesterase 6		641372
ACOX1	acyl-CoA oxidase 1		51
ACP3	acid phosphatase 3		55
ACP5	acid phosphatase 5, tartrate resistant		54
ACP6	acid phosphatase 6, lysophosphatidic		51205
ACSBG2	acyl-CoA synthetase bubblegum family member 2		81616
ACSF2	acyl-CoA synthetase family member 2		80221
ACSL1	acyl-CoA synthetase long chain family member 1		2180
ACSL3	acyl-CoA synthetase long chain family member 3		2181
ACSM3	acyl-CoA synthetase medium chain family member 3		6296
ACSS1	acyl-CoA synthetase short chain family member 1		84532
ACSS2	acyl-CoA synthetase short chain family member 2		55902
ACTA2	actin alpha 2, smooth muscle		59
ACTB	actin beta		60
ACTG1P17	actin gamma 1 pseudogene 17		283693
ACTG2	actin gamma 2, smooth muscle		72
ACTL6A	actin like 6A		86
ACTL6B	actin like 6B		51412
ACTN1	actinin alpha 1		87
ACTN2	actinin alpha 2		88
ACTN4	actinin alpha 4		81
ACTR1A	actin related protein 1A		10121
ACTRT3	actin related protein T3		84517
ACVR1B	activin A receptor type 1B		91
ACVRL1	activin A receptor like type 1		94
ADA	adenosine deaminase		100
ADAM12	ADAM metallopeptidase domain 12		8038
ADAM15	ADAM metallopeptidase domain 15		8751
ADAM17	ADAM metallopeptidase domain 17		6868
ADAM19	ADAM metallopeptidase domain 19		8728
ADAM21	ADAM metallopeptidase domain 21		8747
ADAM32	ADAM metallopeptidase domain 32		203102
ADAM33	ADAM metallopeptidase domain 33		80332
ADAM8	ADAM metallopeptidase domain 8		101
ADAMTS1	ADAM metallopeptidase with thrombospondin type 1 motif 1		9510
ADAMTS10	ADAM metallopeptidase with thrombospondin type 1 motif 10		81794
ADAMTS13	ADAM metallopeptidase with thrombospondin type 1 motif 13		11093
ADAMTS14	ADAM metallopeptidase with thrombospondin type 1 motif 14		140766
ADAMTS15	ADAM metallopeptidase with thrombospondin type 1 motif 15		170689
ADAMTS17	ADAM metallopeptidase with thrombospondin type 1 motif 17		170691
ADAMTS20	ADAM metallopeptidase with thrombospondin type 1 motif 20		80070
ADAMTS3	ADAM metallopeptidase with thrombospondin type 1 motif 3		9508
ADAMTS5	ADAM metallopeptidase with thrombospondin type 1 motif 5		11096
ADAMTSL2	ADAMTS like 2		9719
ADAR	adenosine deaminase RNA specific		103
ADCY1	adenylate cyclase 1		107
ADCY5	adenylate cyclase 5		111
ADCY7	adenylate cyclase 7		113
ADD3	adducin 3		120
ADGRA2	adhesion G protein-coupled receptor A2		25960
ADGRB1	adhesion G protein-coupled receptor B1		575
ADGRD1	adhesion G protein-coupled receptor D1		283383
ADGRE1	adhesion G protein-coupled receptor E1		2015
ADGRE2	adhesion G protein-coupled receptor E2		30817
ADGRE5	adhesion G protein-coupled receptor E5		976
ADGRF2	adhesion G protein-coupled receptor F2		222611
ADGRF5P1	adhesion G protein-coupled receptor F5 pseudogene 1		389740
ADGRG1	adhesion G protein-coupled receptor G1		9289
ADGRG7	adhesion G protein-coupled receptor G7		84873
ADGRL4	adhesion G protein-coupled receptor L4		64123
ADGRV1	adhesion G protein-coupled receptor V1		84059
ADH1	alcohol dehydrogenase 1 (class I)		11522
ADH5P4	ADH5 pseudogene 4		642443
ADH7	alcohol dehydrogenase 7 (class IV), mu or sigma polypeptide		131
ADHFE1	alcohol dehydrogenase iron containing 1		137872
ADIPOQ	adiponectin, C1Q and collagen domain containing		9370
ADIPOR1	adiponectin receptor 1		51094
ADIPOR2	adiponectin receptor 2		79602
ADM	adrenomedullin		133
ADO	2-aminoethanethiol dioxygenase		84890
ADORA1	adenosine A1 receptor		134
ADORA2A	adenosine A2a receptor		135
ADORA2A-AS1	ADORA2A antisense RNA 1		646023
ADORA2B	adenosine A2b receptor		136
ADORA2BP1	adenosine A2b receptor pseudogene 1		137
ADORA3	adenosine A3 receptor		140
ADPRS	ADP-ribosylserine hydrolase		54936
ADRA1B	adrenoceptor alpha 1B		147
ADRA1D	adrenoceptor alpha 1D		146
ADRA2B	adrenoceptor alpha 2B		151
ADRA2C	adrenoceptor alpha 2C		152
ADRB1	adrenoceptor beta 1		153
ADRB2	adrenoceptor beta 2		154
ADRB3	adrenoceptor beta 3		155
ADSS1	adenylosuccinate synthase 1		122622
ADSS1.L	adenylosuccinate synthase 1 L homeolog		735084
ADTRP	androgen dependent TFPI regulating protein		84830
AEN	apoptosis enhancing nuclease		64782
AFAP1-AS1	AFAP1 antisense RNA 1		84740
AFF1	ALF transcription elongation factor 1		4299
AFF2	ALF transcription elongation factor 2		2334
AFG2B	AFG2 AAA ATPase homolog B		79029
AFP	alpha fetoprotein		174
AGER	advanced glycosylation end-product specific receptor		177
AGFG2	ArfGAP with FG repeats 2		3268
AGGF1P2	angiogenic factor with G-patch and FHA domains 1 pseudogene 2		644435
AGKP1	AGK pseudogene 1		359793
AGPAT2	1-acylglycerol-3-phosphate O-acyltransferase 2		10555
AGPAT5	1-acylglycerol-3-phosphate O-acyltransferase 5		55326
AGRN	agrin		375790
AGRP	agouti related neuropeptide		181
AGT	angiotensinogen		183
AGTPBP1	ATP/GTP binding carboxypeptidase 1		23287
AGTR1	angiotensin II receptor type 1		185
AGTR1A	angiotensin II receptor, type 1a		11607
AGTR1B	angiotensin II receptor, type 1b		11608
AGTR2	angiotensin II receptor type 2		186
AGTRAP	angiotensin II receptor associated protein		57085
AHCY	adenosylhomocysteinase		191
AHCY.L	adenosylhomocysteinase L homeolog		503669
AHDC1	AT-hook DNA binding motif containing 1		27245
AHNAK	AHNAK nucleoprotein		79026
AHR	aryl hydrocarbon receptor		196
AHRR	aryl hydrocarbon receptor repressor		57491
AHSG	alpha 2-HS glycoprotein		197
AICDA	activation induced cytidine deaminase		57379
AIF1	allograft inflammatory factor 1		199
AIFM1	apoptosis inducing factor mitochondria associated 1		9131
AIG1	androgen induced 1		51390
AIM2	absent in melanoma 2		9447
AIMP2	aminoacyl tRNA synthetase complex interacting multifunctional protein 2		7965
AIRE	autoimmune regulator		326
AJAP1	adherens junctions associated protein 1		55966
AJUBA	ajuba LIM protein		84962
AK2	adenylate kinase 2		204
AK4	adenylate kinase 4		205
AK4P3	adenylate kinase 4 pseudogene 3		645619
AK5	adenylate kinase 5		26289
AK7	adenylate kinase 7		122481
AK8	adenylate kinase 8		158067
AKAP1	A-kinase anchoring protein 1		8165
AKAP12	A-kinase anchoring protein 12		9590
AKAP6	A-kinase anchoring protein 6		9472
AKAP8	A-kinase anchoring protein 8		10270
AKAP9	A-kinase anchoring protein 9		10142
AKNA	AT-hook transcription factor		80709
AKNAD1	AKNA domain containing 1		254268
AKR1A1	aldo-keto reductase family 1 member A1		10327
AKR1B1	aldo-keto reductase family 1 member B		231
AKR1B10	aldo-keto reductase family 1 member B10		57016
AKR1B15	aldo-keto reductase family 1 member B15		441282
AKR1C1	aldo-keto reductase family 1 member C1		1645
AKR1C7P	aldo-keto reductase family 1 member C7, pseudogene		648947
AKR1C8	aldo-keto reductase family 1 member C8		340811
AKR1D1	aldo-keto reductase family 1 member D1		6718
AKT1	AKT serine/threonine kinase 1		207
AKT2	AKT serine/threonine kinase 2		208
ALAD	aminolevulinate dehydratase		210
ALAS1	5'-aminolevulinate synthase 1		211
ALB	albumin		213
ALCAM	activated leukocyte cell adhesion molecule		214
ALDH18A1	aldehyde dehydrogenase 18 family member A1		5832
ALDH1A1	aldehyde dehydrogenase 1 family member A1		216
ALDH1A2	aldehyde dehydrogenase 1 family member A2		8854
ALDH1L1	aldehyde dehydrogenase 1 family member L1		10840
ALDH1L2	aldehyde dehydrogenase 1 family member L2		160428
ALDH2	aldehyde dehydrogenase 2 family member		217
ALDH3A1	aldehyde dehydrogenase 3 family member A1		218
ALDH3A2	aldehyde dehydrogenase 3 family member A2		224
ALDH6A1	aldehyde dehydrogenase 6 family member A1		4329
ALDH9A1	aldehyde dehydrogenase 9 family member A1		223
ALDOA	aldolase, fructose-bisphosphate A		226
ALG1L	ALG1 chitobiosyldiphosphodolichol beta-mannosyltransferase like		450967
ALKBH3	alkB homolog 3, alpha-ketoglutarate dependent dioxygenase		221120
ALKBH8	alkB homolog 8, tRNA methyltransferase		91801
ALOX12B	arachidonate 12-lipoxygenase, 12R type		242
ALOX15	arachidonate 15-lipoxygenase		246
ALOX15B	arachidonate 15-lipoxygenase type B		247
ALOX5	arachidonate 5-lipoxygenase		240
ALOX5AP	arachidonate 5-lipoxygenase activating protein		241
ALOXE3	arachidonate lipoxygenase 3		59344
ALPI	alkaline phosphatase, intestinal		248
ALPK3	alpha kinase 3		57538
ALPL	alkaline phosphatase, biomineralization associated		249
ALPP	alkaline phosphatase, placental		250
ALS2	alsin Rho guanine nucleotide exchange factor ALS2		57679
ALT	aluminum tubes		42127
ALX1	ALX homeobox 1		8092
ALYREF	Aly/REF export factor		10189
AMBP	alpha-1-microglobulin/bikunin precursor		259
AMBRA1	autophagy and beclin 1 regulator 1		55626
AMD1	adenosylmethionine decarboxylase 1		262
AMH	anti-Mullerian hormone		268
AMIGO2	adhesion molecule with Ig like domain 2		347902
AMOT	angiomotin		154796
AMOTL2	angiomotin like 2		51421
AMPD3	adenosine monophosphate deaminase 3		272
AMY1	amylase 1, salivary		11722
AMZ1	archaelysin family metallopeptidase 1		155185
ANAPC11	anaphase promoting complex subunit 11		51529
ANAPC5	anaphase promoting complex subunit 5		51433
ANAPC7	anaphase promoting complex subunit 7		51434
ANGPT1	angiopoietin 1		284
ANGPT2	angiopoietin 2		285
ANGPT4	angiopoietin 4		51378
ANGPTL4	angiopoietin like 4		51129
ANK1	ankyrin 1		286
ANK3	ankyrin 3		288
ANKDD1A	ankyrin repeat and death domain containing 1A		348094
ANKDD1B	ankyrin repeat and death domain containing 1B		728780
ANKH	ANKH inorganic pyrophosphate transport regulator		56172
ANKHD1	ankyrin repeat and KH domain containing 1		54882
ANKLE2	ankyrin repeat and LEM domain containing 2		23141
ANKMY2	ankyrin repeat and MYND domain containing 2		57037
ANKRD1	ankyrin repeat domain 1		27063
ANKRD10	ankyrin repeat domain 10		55608
ANKRD13D	ankyrin repeat domain 13D		338692
ANKRD20A1	ankyrin repeat domain 20 family member A1		84210
ANKRD22	ankyrin repeat domain 22		118932
ANKRD26	ankyrin repeat domain containing 26		22852
ANKRD26P3	ankyrin repeat domain 26 pseudogene 3		100101938
ANKRD31	ankyrin repeat domain 31		256006
ANKRD33B	ankyrin repeat domain 33B		651746
ANKRD34A	ankyrin repeat domain 34A		284615
ANKRD34B	ankyrin repeat domain 34B		340120
ANKRD35	ankyrin repeat domain 35		148741
ANKRD37	ankyrin repeat domain 37		353322
ANKRD44	ankyrin repeat domain 44		91526
ANKRD46	ankyrin repeat domain 46		157567
ANKRD52	ankyrin repeat domain 52		283373
ANKRD63	ankyrin repeat domain 63		100131244
ANKRD7	ankyrin repeat domain 7		56311
ANKS6	ankyrin repeat and sterile alpha motif domain containing 6		203286
ANO3	anoctamin 3		63982
ANO8	anoctamin 8		57719
ANP32B	acidic nuclear phosphoprotein 32 family member B		10541
ANTP	Antennapedia		40835
ANTXR1	ANTXR cell adhesion molecule 1		84168
ANTXR2	ANTXR cell adhesion molecule 2		118429
ANXA1	annexin A1		301
ANXA2	annexin A2		302
ANXA3	annexin A3		306
ANXA4	annexin A4		307
ANXA5	annexin A5		308
ANXA8	annexin A8		653145
ANXA8L1	annexin A8 like 1		728113
ANXA9	annexin A9		8416
AOAH	acyloxyacyl hydrolase		313
AOC3	amine oxidase copper containing 3		8639
AOX1	aldehyde oxidase 1		316
AP1AR	adaptor related protein complex 1 associated regulatory protein		55435
AP1B1	adaptor related protein complex 1 subunit beta 1		162
AP2A1	adaptor related protein complex 2 subunit alpha 1		160
AP3S1	adaptor related protein complex 3 subunit sigma 1		1176
AP4M1	adaptor related protein complex 4 subunit mu 1		9179
APAF1	apoptotic peptidase activating factor 1		317
APBA1	amyloid beta precursor protein binding family A member 1		320
APBA3	amyloid beta precursor protein binding family A member 3		9546
APBB1	amyloid beta precursor protein binding family B member 1		322
APBB1IP	amyloid beta precursor protein binding family B member 1 interacting protein		54518
APBB3	amyloid beta precursor protein binding family B member 3		10307
APCDD1	APC down-regulated 1		147495
APCS	amyloid P component, serum		325
APEH	acylaminoacyl-peptide hydrolase		327
APEX1	apurinic/apyrimidinic endodeoxyribonuclease 1		328
APLP1	amyloid beta precursor like protein 1		333
APOA1	apolipoprotein A1		335
APOA4	apolipoprotein A4		337
APOA5	apolipoprotein A5		116519
APOB	apolipoprotein B		338
APOBEC1	apolipoprotein B mRNA editing enzyme catalytic subunit 1		339
APOBEC2	apolipoprotein B mRNA editing enzyme catalytic subunit 2		10930
APOBEC3A	apolipoprotein B mRNA editing enzyme catalytic subunit 3A		200315
APOE	apolipoprotein E		348
APOL6	apolipoprotein L6		80830
APOLD1	apolipoprotein L domain containing 1		81575
APOM	apolipoprotein M		55937
APOO	apolipoprotein O		79135
APP	amyloid beta precursor protein		351
APPL1	adaptor protein, phosphotyrosine interacting with PH domain and leucine zipper 1		26060
APPL2	adaptor protein, phosphotyrosine interacting with PH domain and leucine zipper 2		55198
APS	Aps pyrophosphatase		39226
AQP1	aquaporin 1 (Colton blood group)		358
AQP3	aquaporin 3 (Gill blood group)		360
AQP4	aquaporin 4		361
AQP8	aquaporin 8		343
AQP9	aquaporin 9		366
AR	androgen receptor		367
ARAP2	ArfGAP with RhoGAP domain, ankyrin repeat and PH domain 2		116984
ARAP3	ArfGAP with RhoGAP domain, ankyrin repeat and PH domain 3		64411
ARB2BP	ARB2 family member B, pseudogene		131909
ARC	activity regulated cytoskeleton associated protein		23237
AREG	amphiregulin		374
ARF5	ADP ribosylation factor 5		381
ARF6	ADP ribosylation factor 6		382
ARG1	arginase 1		383
ARG2	arginase 2		384
ARHB	low density lipoprotein receptor adapter protein 1-B		100194935
ARHGAP11B	Rho GTPase activating protein 11B		89839
ARHGAP12	Rho GTPase activating protein 12		94134
ARHGAP15	Rho GTPase activating protein 15		55843
ARHGAP15-AS1	ARHGAP15 antisense RNA 1		105373654
ARHGAP18	Rho GTPase activating protein 18		93663
ARHGAP19	Rho GTPase activating protein 19		84986
ARHGAP23	Rho GTPase activating protein 23		57636
ARHGAP23P1	Rho GTPase activating protein 23 pseudogene 1		102577425
ARHGAP24	Rho GTPase activating protein 24		83478
ARHGAP26-IT1	ARHGAP26 intronic transcript 1		100874372
ARHGAP31	Rho GTPase activating protein 31		57514
ARHGAP31-AS1	ARHGAP31 antisense RNA 1		100874246
ARHGAP39	Rho GTPase activating protein 39		80728
ARHGAP5	Rho GTPase activating protein 5		394
ARHGAP6	Rho GTPase activating protein 6		395
ARHGDIB	Rho GDP dissociation inhibitor beta		397
ARHGEF1	Rho guanine nucleotide exchange factor 1		9138
ARHGEF10L	Rho guanine nucleotide exchange factor 10 like		55160
ARHGEF11	Rho guanine nucleotide exchange factor 11		9826
ARHGEF2	Rho/Rac guanine nucleotide exchange factor 2		9181
ARHGEF25	Rho guanine nucleotide exchange factor 25		115557
ARHGEF26	Rho guanine nucleotide exchange factor 26		26084
ARHGEF26-AS1	ARHGEF26 antisense RNA 1		100507524
ARHGEF2-AS1	ARHGEF2 antisense RNA 1		107985210
ARHGEF3	Rho guanine nucleotide exchange factor 3		50650
ARHGEF37	Rho guanine nucleotide exchange factor 37		389337
ARHGEF39	Rho guanine nucleotide exchange factor 39		84904
ARHGEF4	Rho guanine nucleotide exchange factor 4		50649
ARHGEF40	Rho guanine nucleotide exchange factor 40		55701
ARHGEF7	Rho guanine nucleotide exchange factor 7		8874
ARID3C	AT-rich interaction domain 3C		138715
ARID5B	AT-rich interaction domain 5B		84159
ARK2C	arkadia (RNF111) C-terminal like ring finger ubiquitin ligase 2C		494470
ARL10	ADP ribosylation factor like GTPase 10		285598
ARL11	ADP ribosylation factor like GTPase 11		115761
ARL13B	ADP ribosylation factor like GTPase 13B		200894
ARL14	ADP ribosylation factor like GTPase 14		80117
ARL16	ADP ribosylation factor like GTPase 16		339231
ARL4A	ADP ribosylation factor like GTPase 4A		10124
ARL4C	ADP ribosylation factor like GTPase 4C		10123
ARL4D	ADP ribosylation factor like GTPase 4D		379
ARL5B	ADP ribosylation factor like GTPase 5B		221079
ARL5C	ADP ribosylation factor like GTPase 5C		390790
ARL9	ADP ribosylation factor like GTPase 9		132946
ARMC2-AS1	ARMC2 antisense RNA 1		101929716
ARMCX2	armadillo repeat containing X-linked 2		9823
ARMH4	armadillo like helical domain containing 4		145407
ARNT	aryl hydrocarbon receptor nuclear translocator		405
ARNT2	aryl hydrocarbon receptor nuclear translocator 2		9915
ARPC1B	actin related protein 2/3 complex subunit 1B		10095
ARPIN	actin related protein 2/3 complex inhibitor		348110
ARRB1	arrestin beta 1		408
ARRDC3	arrestin domain containing 3		57561
ARRDC4	arrestin domain containing 4		91947
ARRDC5	arrestin domain containing 5		645432
ARSA	arylsulfatase A		410
ARSJ	arylsulfatase family member J		79642
ARSK	arylsulfatase family member K		153642
ART1D	ADP-ribosyltransferase 1D		428123
ARVCF	ARVCF delta catenin family member		421
ASAH1	N-acylsphingosine amidohydrolase 1		427
ASAP1	ArfGAP with SH3 domain, ankyrin repeat and PH domain 1		50807
ASAP2	ArfGAP with SH3 domain, ankyrin repeat and PH domain 2		8853
ASB10	ankyrin repeat and SOCS box containing 10		136371
ASB16	ankyrin repeat and SOCS box containing 16		92591
ASF1A	anti-silencing function 1A histone chaperone		25842
ASH1L-AS1	ASH1L antisense RNA 1		645676
ASIC5	acid sensing ion channel subunit family member 5		51802
ASL	argininosuccinate lyase		435
ASNS	asparagine synthetase (glutamine-hydrolyzing)		440
ASPA	aspartoacylase		443
ASPDH	aspartate dehydrogenase domain containing		554235
ASPRV1	aspartic peptidase retroviral like 1		151516
ASRGL1	asparaginase and isoaspartyl peptidase 1		80150
ASTL	astacin like metalloendopeptidase		431705
ATAD2B	ATPase family AAA domain containing 2B		54454
ATBP	(A+T)-stretch binding protein		5740592
ATCAY	ATCAY kinesin light chain interacting caytaxin		85300
ATE1-AS1	ATE1 antisense RNA 1		100130887
ATF2	activating transcription factor 2		1386
ATF3	activating transcription factor 3		467
ATF4	activating transcription factor 4		468
ATF6	activating transcription factor 6		22926
ATG12	autophagy related 12		9140
ATG4C	autophagy related 4C cysteine peptidase		84938
ATG5	autophagy related 5		9474
ATG7	autophagy related 7		10533
ATG9B	autophagy related 9B		285973
ATN1	atrophin 1		1822
ATOH8	atonal bHLH transcription factor 8		84913
ATOSB	atos homolog B		80256
ATOX1	antioxidant 1 copper chaperone		475
ATP10A	ATPase phospholipid transporting 10A (putative)		57194
ATP10B	ATPase phospholipid transporting 10B (putative)		23120
ATP11A	ATPase phospholipid transporting 11A		23250
ATP1A1	ATPase Na+/K+ transporting subunit alpha 1		476
ATP1A2	ATPase Na+/K+ transporting subunit alpha 2		477
ATP1A3	ATPase Na+/K+ transporting subunit alpha 3		478
ATP1B1	ATPase Na+/K+ transporting subunit beta 1		481
ATP1B2	ATPase Na+/K+ transporting subunit beta 2		482
ATP2A2	ATPase sarcoplasmic/endoplasmic reticulum Ca2+ transporting 2		488
ATP2B1	ATPase plasma membrane Ca2+ transporting 1		490
ATP2B1-AS1	ATP2B1 antisense RNA 1		338758
ATP2B2	ATPase plasma membrane Ca2+ transporting 2		491
ATP2B3	ATPase plasma membrane Ca2+ transporting 3		492
ATP2B4	ATPase plasma membrane Ca2+ transporting 4		493
ATP2C2	ATPase secretory pathway Ca2+ transporting 2		9914
ATP5F1	ATP synthase, H+ transporting, mitochondrial F0 complex, subunit B1		100124008
ATP5F1A	ATP synthase F1 subunit alpha		498
ATP5F1B	ATP synthase F1 subunit beta		506
ATP5F1C	ATP synthase F1 subunit gamma		509
ATP5F1D	ATP synthase F1 subunit delta		513
ATP5F1E	ATP synthase F1 subunit epsilon		514
ATP5IF1	ATP synthase inhibitory factor subunit 1		93974
ATP5MC1	ATP synthase membrane subunit c locus 1		516
ATP5MC2	ATP synthase membrane subunit c locus 2		517
ATP5MC3	ATP synthase membrane subunit c locus 3		518
ATP5MF	ATP synthase membrane subunit f		9551
ATP5MG	ATP synthase membrane subunit g		10632
ATP5PD	ATP synthase peripheral stalk subunit d		10476
ATP5PF	ATP synthase peripheral stalk subunit F6		522
ATP5S	ATP synthase, H+ transporting, mitochondrial Fo complex subunit s (factor B)		423574
ATP6	ATP synthase F0 subunit 6		4508
ATP6V0B	ATPase H+ transporting V0 subunit b		533
ATP6V0C	ATPase H+ transporting V0 subunit c		527
ATP6V0D2	ATPase H+ transporting V0 subunit d2		245972
ATP6V1B2	ATPase H+ transporting V1 subunit B2		526
ATP6V1H	ATPase H+ transporting V1 subunit H		51606
ATP7A	ATPase copper transporting alpha		538
ATP8	ATP synthase F0 subunit 8		4509
ATP8A1	ATPase phospholipid transporting 8A1		10396
ATP8B1	ATPase phospholipid transporting 8B1		5205
ATP8B4	ATPase phospholipid transporting 8B4 (putative)		79895
ATP9B	ATPase phospholipid transporting 9B (putative)		374868
ATU	Another transcription unit		40684
ATXN1	ataxin 1		6310
AUH	AU RNA binding methylglutaconyl-CoA hydratase		549
AURKA	aurora kinase A		6790
AURKB	aurora kinase B		9212
AVD	avidin		567678
AVP	arginine vasopressin		551
AVPI1	arginine vasopressin induced 1		60370
AXIN1	axin 1		8312
AXIN2	axin 2		8313
AXL	AXL receptor tyrosine kinase		558
AZIN2	antizyme inhibitor 2		113451
B2M	beta-2-microglobulin		567
B3GALNT1	beta-1,3-N-acetylgalactosaminyltransferase 1 (globoside blood group)		8706
B3GALNT2	beta-1,3-N-acetylgalactosaminyltransferase 2		148789
B3GALNT2P1	beta-1,3-N-acetylgalactosaminyltransferase 2 pseudogene 1		100130402
B3GALT1	beta-1,3-galactosyltransferase 1		8708
B3GAT2	beta-1,3-glucuronyltransferase 2		135152
B3GNT3	UDP-GlcNAc:betaGal beta-1,3-N-acetylglucosaminyltransferase 3		10331
B3GNT8	UDP-GlcNAc:betaGal beta-1,3-N-acetylglucosaminyltransferase 8		374907
B4GALNT1	beta-1,4-N-acetyl-galactosaminyltransferase 1		2583
B4GALT1	beta-1,4-galactosyltransferase 1		2683
B4GALT2	beta-1,4-galactosyltransferase 2		8704
B4GALT3	beta-1,4-galactosyltransferase 3		8703
B4GALT5	beta-1,4-galactosyltransferase 5		9334
B4GAT1	beta-1,4-glucuronyltransferase 1		11041
BAALC	BAALC binder of MAP3K1 and KLF4		79870
BAAT	bile acid-CoA:amino acid N-acyltransferase		570
BABAM2	BRISC and BRCA1 A complex member 2		9577
BACE1	beta-secretase 1		23621
BACH1	BTB domain and CNC homolog 1		571
BACH2	BTB domain and CNC homolog 2		60468
BAD	BCL2 associated agonist of cell death		572
BAG3	BAG cochaperone 3		9531
BAIAP2-DT	BAIAP2 divergent transcript		440465
BAIAP2L1	BAR/IMD domain containing adaptor protein 2 like 1		55971
BAIAP2L2	BAR/IMD domain containing adaptor protein 2 like 2		80115
BAMBI	BMP and activin membrane bound inhibitor		25805
BANF1	BAF nuclear assembly factor 1		8815
BANK1	B cell scaffold protein with ankyrin repeats 1		55024
BAP1	BRCA1 associated protein 1		8314
BARX2	BARX homeobox 2		8538
BASP1	brain abundant membrane attached signal protein 1		10409
BATF2	basic leucine zipper ATF-like transcription factor 2		116071
BAX	BCL2 associated X, apoptosis regulator		581
BAZ2B	bromodomain adjacent to zinc finger domain 2B		29994
BBOX1	gamma-butyrobetaine hydroxylase 1		8424
BBOX1-AS1	BBOX1 antisense RNA 1		103695435
BBS10	Bardet-Biedl syndrome 10		79738
BBS2	Bardet-Biedl syndrome 2		583
BBS5	Bardet-Biedl syndrome 5		129880
BBS9	Bardet-Biedl syndrome 9		27241
BBX	BBX high mobility group box domain containing		56987
BCAR1	BCAR1 scaffold protein, Cas family member		9564
BCAR3	BCAR3 adaptor protein, NSP family member		8412
BCAS1	brain enriched myelin associated protein 1		8537
BCAS2	BCAS2 pre-mRNA processing factor		10286
BCHE	butyrylcholinesterase		590
BCL11A	BCL11 transcription factor A		53335
BCL2	BCL2 apoptosis regulator		596
BCL2A1	BCL2 related protein A1		597
BCL2A1B	B cell leukemia/lymphoma 2 related protein A1b		12045
BCL2A1D	B cell leukemia/lymphoma 2 related protein A1d		12047
BCL2L1	BCL2 like 1		598
BCL2L11	BCL2 like 11		10018
BCL2L14	BCL2 like 14		79370
BCL2L1-AS1	BCL2L1 antisense RNA 1		105372589
BCL3	BCL3 transcription coactivator		602
BCL6	BCL6 transcription repressor		604
BCL9L	BCL9 like		283149
BCLAF1	BCL2 associated transcription factor 1		9774
BCOR	BCL6 corepressor		54880
BCORP1	BCL6 corepressor pseudogene 1		286554
BDKRB1	bradykinin receptor B1		623
BDKRB2	bradykinin receptor B2		624
BDNF	brain derived neurotrophic factor		627
BEAN1	brain expressed associated with NEDD4 1		146227
BEAN1-AS1	BEAN1 antisense RNA 1		101927726
BECN1	beclin 1		8678
BEND3P2	BEN domain containing 3 pseudogene 2		392368
BFSP1	beaded filament structural protein 1		631
BGLAP	bone gamma-carboxyglutamate protein		632
BHLHE40	basic helix-loop-helix family member e40		8553
BHLHE41	basic helix-loop-helix family member e41		79365
BICDL2	BICD family like cargo adaptor 2		146439
BICRA	BRD4 interacting chromatin remodeling complex associated protein		29998
BID	BH3 interacting domain death agonist		637
BIRC2	baculoviral IAP repeat containing 2		329
BIRC3	baculoviral IAP repeat containing 3		330
BIRC7	baculoviral IAP repeat containing 7		79444
BLACE	B cell acute lymphoblastic leukemia expressed		338436
BLNK	B cell linker		29760
BLVRA	biliverdin reductase A		644
BLVRB	biliverdin reductase B		645
BMAL1	basic helix-loop-helix ARNT like 1		406
BMAL2	basic helix-loop-helix ARNT like 2		56938
BMF	Bcl2 modifying factor		90427
BMI1	BMI1 proto-oncogene, polycomb ring finger		648
BMP10	bone morphogenetic protein 10		27302
BMP15	bone morphogenetic protein 15		9210
BMP2	bone morphogenetic protein 2		650
BMP2K	BMP2 inducible kinase		55589
BMP4	bone morphogenetic protein 4		652
BMP5	bone morphogenetic protein 5		653
BMP6	bone morphogenetic protein 6		654
BMP8A	bone morphogenetic protein 8a		353500
BMP8B	bone morphogenetic protein 8b		656
BMPER	BMP binding endothelial regulator		168667
BMS1	BMS1 ribosome biogenesis factor		9790
BMS1P17	BMS1 pseudogene 17		101101776
BNIP3	BCL2 interacting protein 3		664
BNIP3L	BCL2 interacting protein 3 like		665
BNIP3P2	BCL2 interacting protein 3 pseudogene 2		100421754
BNIP5	BCL2 interacting protein 5		389384
BOC	BOC cell adhesion associated, oncogene regulated		91653
BOK	BCL2 family apoptosis regulator BOK		666
BORCS5	BLOC-1 related complex subunit 5		118426
BORCS6	BLOC-1 related complex subunit 6		54785
BPHL	biphenyl hydrolase like		670
BPI	bactericidal permeability increasing protein		671
BPIFB3	BPI fold containing family B member 3		359710
BRAF	B-Raf proto-oncogene, serine/threonine kinase		673
BRCA1	BRCA1 DNA repair associated		672
BRCA2	BRCA2 DNA repair associated		675
BRD2	bromodomain containing 2		6046
BRD3	bromodomain containing 3		8019
BRD4	bromodomain containing 4		23476
BRF2	BRF2 RNA polymerase III transcription initiation factor subunit		55290
BRIP1	BRCA1 interacting helicase 1		83990
BRPF1	bromodomain and PHD finger containing 1		7862
BSG	basigin (Ok blood group)		682
BSK	basket		44801
BSN-DT	BSN divergent transcript		100132677
BST2	bone marrow stromal cell antigen 2		684
BTBD10	BTB domain containing 10		84280
BTBD19	BTB domain containing 19		149478
BTBD2	BTB domain containing 2		55643
BTG1	BTG anti-proliferation factor 1		694
BTG2	BTG anti-proliferation factor 2		7832
BTG3	BTG anti-proliferation factor 3		10950
BTNL8	butyrophilin like 8		79908
BUB1B	BUB1 mitotic checkpoint serine/threonine kinase B		701
BUD13	BUD13 homolog		84811
BZW1	basic leucine zipper and W2 domains 1		9689
C10ORF67	chromosome 10 open reading frame 67		256815
C10ORF95	chromosome 10 open reading frame 95		79946
C11ORF21	chromosome 11 open reading frame 21		29125
C12ORF50	chromosome 12 open reading frame 50		160419
C12ORF56	chromosome 12 open reading frame 56		115749
C15ORF48	chromosome 15 open reading frame 48		84419
C16ORF54	chromosome 16 open reading frame 54		283897
C16ORF74	chromosome 16 open reading frame 74		404550
C17ORF113	chromosome 17 open reading frame 113		110806298
C19ORF84	chromosome 19 open reading frame 84		147646
C1GALT1C1L	C1GALT1 specific chaperone 1 like		728819
C1ORF116	chromosome 1 open reading frame 116		79098
C1ORF127	chromosome 1 open reading frame 127		148345
C1ORF159	chromosome 1 open reading frame 159		54991
C1ORF220	chromosome 1 putative open reading frame 220		400798
C1QA	complement C1q A chain		712
C1QB	complement C1q B chain		713
C1QC	complement C1q C chain		714
C1QL2	complement C1q like 2		165257
C1QL3	complement C1q like 3		389941
C1QTNF1	C1q and TNF related 1		114897
C1QTNF4	C1q and TNF related 4		114900
C21ORF62-AS1	C21orf62 antisense RNA 1		54067
C21ORF91	chromosome 21 open reading frame 91		54149
C22ORF42	chromosome 22 open reading frame 42		150297
C2CD2L	C2CD2 like		9854
C2CD4A	C2 calcium dependent domain containing 4A		145741
C2CD4B	C2 calcium dependent domain containing 4B		388125
C2CD4C	C2 calcium dependent domain containing 4C		126567
C2H1ORF56	similar to human chromosome 1 open reading frame 56		295265
C2ORF72	chromosome 2 open reading frame 72		257407
C3	complement C3		718
C3AR1	complement C3a receptor 1		719
C3ORF52	chromosome 3 open reading frame 52		79669
C4B	complement C4B (Chido blood group)		721
C4BP	complement component 4 binding protein		12269
C4ORF19	chromosome 4 open reading frame 19		55286
C4ORF54	chromosome 4 open reading frame 54		285556
C5	complement C5		727
C5AR1	complement C5a receptor 1		728
C5AR2	complement C5a receptor 2		27202
C5ORF58	chromosome 5 open reading frame 58		133874
C5ORF64	chromosome 5 putative open reading frame 64		285668
C5ORF67	chromosome 5 putative open reading frame 67		101928448
C7	complement C7		730
C9ORF152	chromosome 9 open reading frame 152		401546
CA12	carbonic anhydrase 12		771
CA13	carbonic anhydrase 13		377677
CA5B	carbonic anhydrase 5B		11238
CA8	carbonic anhydrase 8		767
CAB39	calcium binding protein 39		51719
CABIN1	calcineurin binding protein 1		23523
CACFD1	calcium channel flower domain containing 1		11094
CACHD1	cache domain containing 1		57685
CACNA1A	calcium voltage-gated channel subunit alpha1 A		773
CACNA1F	calcium voltage-gated channel subunit alpha1 F		778
CACNA2D1	calcium voltage-gated channel auxiliary subunit alpha2delta 1		781
CACNA2D2	calcium voltage-gated channel auxiliary subunit alpha2delta 2		9254
CACNA2D3	calcium voltage-gated channel auxiliary subunit alpha2delta 3		55799
CACNB2	calcium voltage-gated channel auxiliary subunit beta 2		783
CACNB4	calcium voltage-gated channel auxiliary subunit beta 4		785
CACNG4	calcium voltage-gated channel auxiliary subunit gamma 4		27092
CAD87A	Cadherin 87A		41441
CADM3	cell adhesion molecule 3		57863
CADN	Cadherin-N		35070
CADPS2	calcium dependent secretion activator 2		93664
CALCA	calcitonin related polypeptide alpha		796
CALCR	calcitonin receptor		799
CALHM2	calcium homeostasis modulator family member 2		51063
CALHM5	calcium homeostasis modulator family member 5		254228
CALHM6	calcium homeostasis modulator family member 6		441168
CALR	calreticulin		811
CALR4P	calreticulin 4, pseudogene		441884
CALY	calcyon neuron specific vesicular protein		50632
CAMK1	calcium/calmodulin dependent protein kinase I		8536
CAMK1G	calcium/calmodulin dependent protein kinase IG		57172
CAMK2B	calcium/calmodulin dependent protein kinase II beta		816
CAMK2G	calcium/calmodulin dependent protein kinase II gamma		818
CAMK2N1	calcium/calmodulin dependent protein kinase II inhibitor 1		55450
CAMK4	calcium/calmodulin dependent protein kinase IV		814
CAMKK2	calcium/calmodulin dependent protein kinase kinase 2		10645
CAMP	cathelicidin antimicrobial peptide		820
CAMSAP1	calmodulin regulated spectrin associated protein 1		157922
CAMSAP3	calmodulin regulated spectrin associated protein family member 3		57662
CAMTA1	calmodulin binding transcription activator 1		23261
CAMTA2	calmodulin binding transcription activator 2		23125
CAND1	cullin associated and neddylation dissociated 1		55832
CANT1	calcium activated nucleotidase 1		124583
CANX	calnexin		821
CAP1	cyclase associated actin cytoskeleton regulatory protein 1		10487
CAPG	capping actin protein, gelsolin like		822
CAPN1	calpain 1		823
CAPN2	calpain 2		824
CAPN5	calpain 5		726
CAPN9	calpain 9		10753
CAPRIN1	cell cycle associated protein 1		4076
CAPRIN2	caprin family member 2		65981
CAPS2	calcyphosine 2		84698
CAPSL	calcyphosine like		133690
CAR3	carbonic anhydrase 3		12350
CARD10	caspase recruitment domain family member 10		29775
CARD11	caspase recruitment domain family member 11		84433
CARMIL2	capping protein regulator and myosin 1 linker 2		146206
CARMIL3	capping protein regulator and myosin 1 linker 3		90668
CARNMT1	carnosine N-methyltransferase 1		138199
CARNS1	carnosine synthase 1		57571
CARS1P2	cysteinyl-tRNA synthetase 1 pseudogene 2		106481707
CARS2	cysteinyl-tRNA synthetase 2, mitochondrial		79587
CARTPT	CART prepropeptide		9607
CASC15	cancer susceptibility 15		401237
CASC19	cancer susceptibility 19		103021165
CASC2	cancer susceptibility 2		255082
CASD1	CAS1 domain containing 1		64921
CASKIN1	CASK interacting protein 1		57524
CASP1	caspase 1		834
CASP10	caspase 10		843
CASP12	caspase 12 (gene/pseudogene)		100506742
CASP2	caspase 2		835
CASP3	caspase 3		836
CASP4	caspase 4		837
CASP5	caspase 5		838
CASP6	caspase 6		839
CASP7	caspase 7		840
CASP8	caspase 8		841
CASP9	caspase 9		842
CASS4	Cas scaffold protein family member 4		57091
CAST	calpastatin		831
CAT	catalase		847
CAV2	caveolin 2		858
CAVIN1	caveolae associated protein 1		284119
CAVIN2	caveolae associated protein 2		8436
CAVIN3	caveolae associated protein 3		112464
CBFA2T3	CBFA2/RUNX1 partner transcriptional co-repressor 3		863
CBLN1	cerebellin 1 precursor		869
CBR1	carbonyl reductase 1		873
CBR3	carbonyl reductase 3		874
CBS	cystathionine beta-synthase		875
CBX1	chromobox 1		10951
CBX4	chromobox 4		8535
CBX6	chromobox 6		23466
CBX8	chromobox 8		57332
CBY1	chibby 1, beta catenin antagonist		25776
CBY3	chibby family member 3		646019
CC2D2A	coiled-coil and C2 domain containing 2A		57545
CCDC110	coiled-coil domain containing 110		256309
CCDC112	coiled-coil domain containing 112		153733
CCDC121	coiled-coil domain containing 121		79635
CCDC125	coiled-coil domain containing 125		202243
CCDC134	coiled-coil domain containing 134		79879
CCDC137	coiled-coil domain containing 137		339230
CCDC14	coiled-coil domain containing 14		64770
CCDC141	coiled-coil domain containing 141		285025
CCDC146	coiled-coil domain containing 146		57639
CCDC157	coiled-coil domain containing 157		550631
CCDC162P	coiled-coil domain containing 162, pseudogene		221262
CCDC170	coiled-coil domain containing 170		80129
CCDC171	coiled-coil domain containing 171		203238
CCDC177	coiled-coil domain containing 177		56936
CCDC181	coiled-coil domain containing 181		57821
CCDC184	coiled-coil domain containing 184		387856
CCDC185	coiled-coil domain containing 185		164127
CCDC190	coiled-coil domain containing 190		339512
CCDC194	coiled-coil domain containing 194		110806280
CCDC27	coiled-coil domain containing 27		148870
CCDC3	coiled-coil domain containing 3		83643
CCDC30	coiled-coil domain containing 30		728621
CCDC38	coiled-coil domain containing 38		120935
CCDC6	coiled-coil domain containing 6		8030
CCDC80	coiled-coil domain containing 80		151887
CCDC85A	coiled-coil domain containing 85A		114800
CCDC9	coiled-coil domain containing 9		26093
CCDC93	coiled-coil domain containing 93		54520
CCDC9B	coiled-coil domain containing 9B		388115
CCK	cholecystokinin		885
CCKBR	cholecystokinin B receptor		887
CCL1	C-C motif chemokine ligand 1		6346
CCL11	C-C motif chemokine ligand 11		6356
CCL12	C-C motif chemokine ligand 12		20293
CCL14	C-C motif chemokine ligand 14		6358
CCL15	C-C motif chemokine ligand 15		6359
CCL17	C-C motif chemokine ligand 17		6361
CCL18	C-C motif chemokine ligand 18		6362
CCL19	C-C motif chemokine ligand 19		6363
CCL2	C-C motif chemokine ligand 2		6347
CCL20	C-C motif chemokine ligand 20		6364
CCL20B	chemokine (C-C motif) ligand 20b		563152
CCL21	C-C motif chemokine ligand 21		6366
CCL22	C-C motif chemokine ligand 22		6367
CCL23	C-C motif chemokine ligand 23		6368
CCL24	C-C motif chemokine ligand 24		6369
CCL25	C-C motif chemokine ligand 25		6370
CCL26	C-C motif chemokine ligand 26		10344
CCL28	C-C motif chemokine ligand 28		56477
CCL3	C-C motif chemokine ligand 3		6348
CCL3L3	C-C motif chemokine ligand 3 like 3		414062
CCL4	C-C motif chemokine ligand 4		6351
CCL4L2	C-C motif chemokine ligand 4 like 2		9560
CCL5	C-C motif chemokine ligand 5		6352
CCL6	C-C motif chemokine ligand 6		20305
CCL7	C-C motif chemokine ligand 7		6354
CCL8	C-C motif chemokine ligand 8		6355
CCL9	C-C motif chemokine ligand 9		20308
CCM2L	CCM2 like scaffold protein		140706
CCN1	cellular communication network factor 1		3491
CCN2	cellular communication network factor 2		1490
CCN4	cellular communication network factor 4		8840
CCNA1	cyclin A1		8900
CCNA2	cyclin A2		890
CCNB1	cyclin B1		891
CCNB2	cyclin B2		9133
CCNB3	cyclin B3		85417
CCNC	cyclin C		892
CCND1	cyclin D1		595
CCND2	cyclin D2		894
CCNE2	cyclin E2		9134
CCNG1	cyclin G1		900
CCNL1	cyclin L1		57018
CCNL2	cyclin L2		81669
CCNO	cyclin O		10309
CCNQ	cyclin Q		92002
CCNT1	cyclin T1		904
CCP110	centriolar coiled-coil protein 110		9738
CCR1	C-C motif chemokine receptor 1		1230
CCR10	C-C motif chemokine receptor 10		2826
CCR2	C-C motif chemokine receptor 2		729230
CCR3	C-C motif chemokine receptor 3		1232
CCR4	C-C motif chemokine receptor 4		1233
CCR5	C-C motif chemokine receptor 5		1234
CCR6	C-C motif chemokine receptor 6		1235
CCR7	C-C motif chemokine receptor 7		1236
CCRL2	C-C motif chemokine receptor like 2		9034
CCS	copper chaperone for superoxide dismutase		9973
CCT6A	chaperonin containing TCP1 subunit 6A		908
CCT8	chaperonin containing TCP1 subunit 8		10694
CD101	CD101 molecule		9398
CD109	CD109 molecule		135228
CD14	CD14 molecule		929
CD160	CD160 molecule		11126
CD163	CD163 molecule		9332
CD177	CD177 molecule		57126
CD180	CD180 molecule		4064
CD19	CD19 molecule		930
CD1A	CD1a molecule		909
CD1B	CD1b molecule		910
CD1C	CD1c molecule		911
CD1D	CD1d molecule		912
CD1E	CD1e molecule		913
CD2	CD2 molecule		914
CD200R1	CD200 receptor 1		131450
CD207	CD207 molecule		50489
CD209	CD209 molecule		30835
CD24	CD24 molecule		100133941
CD244	CD244 molecule		51744
CD247	CD247 molecule		919
CD274	CD274 molecule		29126
CD28	CD28 molecule		940
CD2AP	CD2 associated protein		23607
CD2BP2	CD2 cytoplasmic tail binding protein 2		10421
CD300A	CD300a molecule		11314
CD300LB	CD300 molecule like family member b		124599
CD300LF	CD300 molecule like family member f		146722
CD300LG	CD300 molecule like family member g		146894
CD36	CD36 molecule		948
CD38	CD38 molecule		952
CD3D	CD3 delta subunit of T-cell receptor complex		915
CD3E	CD3 epsilon subunit of T-cell receptor complex		916
CD3G	CD3 gamma subunit of T-cell receptor complex		917
CD40	CD40 molecule		958
CD40LG	CD40 ligand		959
CD44	CD44 molecule (Indian blood group)		960
CD44-AS1	CD44 antisense RNA 1		109729172
CD48	CD48 molecule		962
CD5	CD5 molecule		921
CD52	CD52 molecule		1043
CD53	CD53 molecule		963
CD55	CD55 molecule (Cromer blood group)		1604
CD5L	CD5 molecule like		922
CD6	CD6 molecule		923
CD68	CD68 molecule		968
CD69	CD69 molecule		969
CD70	CD70 molecule		970
CD72	CD72 molecule		971
CD74	CD74 molecule		972
CD74A	CD74 molecule, major histocompatibility complex, class II invariant chain a		58113
CD79B	CD79b molecule		974
CD80	CD80 molecule		941
CD83	CD83 molecule		9308
CD84	CD84 molecule		8832
CD86	CD86 molecule		942
CD8B	CD8 subunit beta		926
CD93	CD93 molecule		22918
CDAN1	codanin 1		146059
CDC20B	cell division cycle 20B		166979
CDC20P1	cell division cycle 20 pseudogene 1		157956
CDC25A	cell division cycle 25A		993
CDC25B	cell division cycle 25B		994
CDC37L1	cell division cycle 37 like 1, HSP90 cochaperone		55664
CDC42EP4	CDC42 effector protein 4		23580
CDC42EP5	CDC42 effector protein 5		148170
CDC6	cell division cycle 6		990
CDCA3	cell division cycle associated 3		83461
CDCA7	cell division cycle associated 7		83879
CDCP1	CUB domain containing protein 1		64866
CDH1	cadherin 1		999
CDH11	cadherin 11		1009
CDH12	cadherin 12		1010
CDH13	cadherin 13		1012
CDH16	cadherin 16		1014
CDH2	cadherin 2		1000
CDH22	cadherin 22		64405
CDH26	cadherin 26		60437
CDH3	cadherin 3		1001
CDH-4	Cadherin-4		175590
CDH4	cadherin 4		1002
CDH5	cadherin 5		1003
CDH8	cadherin 8		1006
CDHR3	cadherin related family member 3		222256
CDK1	cyclin dependent kinase 1		983
CDK11B	cyclin dependent kinase 11B		984
CDK15	cyclin dependent kinase 15		65061
CDK16	cyclin dependent kinase 16		5127
CDK2AP2P2	cyclin dependent kinase 2 associated protein 2 pseudogene 2		107133486
CDK4	cyclin dependent kinase 4		1019
CDK5R1	cyclin dependent kinase 5 regulatory subunit 1		8851
CDK5RAP2	CDK5 regulatory subunit associated protein 2		55755
CDK6	cyclin dependent kinase 6		1021
CDK9	cyclin dependent kinase 9		1025
CDKAL1	CDK5 regulatory subunit associated protein 1 like 1		54901
CDKN1A	cyclin dependent kinase inhibitor 1A		1026
CDKN1B	cyclin dependent kinase inhibitor 1B		1027
CDKN1C	cyclin dependent kinase inhibitor 1C		1028
CDKN2A	cyclin dependent kinase inhibitor 2A		1029
CDKN2D	cyclin dependent kinase inhibitor 2D		1032
CDKN3	cyclin dependent kinase inhibitor 3		1033
CDNF	cerebral dopamine neurotrophic factor		441549
CDR2L	cerebellar degeneration related protein 2 like		30850
CDRT1	CMT1A duplicated region transcript 1		417323
CDS1	CDP-diacylglycerol synthase 1		1040
CDT1	chromatin licensing and DNA replication factor 1		81620
CDX1	caudal type homeobox 1		1044
CDX2	caudal type homeobox 2		1045
CEACAM21	CEA cell adhesion molecule 21		90273
CEACAM4	CEA cell adhesion molecule 4		1089
CEACAM6	CEA cell adhesion molecule 6		4680
CEBPA	CCAAT enhancer binding protein alpha		1050
CEBPA-DT	CEBPA divergent transcript		80054
CEBPB	CCAAT enhancer binding protein beta		1051
CEBPD	CCAAT enhancer binding protein delta		1052
CEBPE	CCAAT enhancer binding protein epsilon		1053
CEBPG	CCAAT enhancer binding protein gamma		1054
CED-11	Protein ced-11		176288
CELF2-DT	CELF2 divergent transript		101928322
CELSR3	cadherin EGF LAG seven-pass G-type receptor 3		1951
CEMIP	cell migration inducing hyaluronidase 1		57214
CENPA	centromere protein A		1058
CENPL	centromere protein L		91687
CENPP	centromere protein P		401541
CENPU	centromere protein U		79682
CEP128	centrosomal protein 128		145508
CEP162	centrosomal protein 162		22832
CEP164	centrosomal protein 164		22897
CEP192	centrosomal protein 192		55125
CEP250	centrosomal protein 250		11190
CEP55	centrosomal protein 55		55165
CEP57	centrosomal protein 57		9702
CEP63	centrosomal protein 63		80254
CER1	cerberus 1, DAN family BMP antagonist		9350
CERNA1	competing endogenous lncRNA 1 for miR-4707-5p and miR-4767		100129973
CERS2	ceramide synthase 2		29956
CERS4	ceramide synthase 4		79603
CES1	carboxylesterase 1		1066
CES1D	carboxylesterase 1D		104158
CES1E	carboxylesterase 1E		13897
CES1F	carboxylesterase 1F		234564
CES1G	carboxylesterase 1G		12623
CES2	carboxylesterase 2		8824
CES2B	carboxyesterase 2B		234669
CES2C	carboxylesterase 2C		234671
CES2E	carboxylesterase 2E		234673
CES2G	carboxylesterase 2G		72361
CES3	carboxylesterase 3		23491
CFAP210	cilia and flagella associated protein 210		129881
CFAP298	cilia and flagella associated protein 298		56683
CFAP43	cilia and flagella associated protein 43		80217
CFAP46	cilia and flagella associated protein 46		54777
CFAP47	cilia and flagella associated protein 47		286464
CFAP52	cilia and flagella associated protein 52		146845
CFAP53	cilia and flagella associated protein 53		220136
CFAP65	cilia and flagella associated protein 65		255101
CFAP70	cilia and flagella associated protein 70		118491
CFAP92	cilia and flagella associated protein 92 (putative)		57501
CFAP95-DT	CFAP95 divergent transcript		494558
CFAP96	cilia and flagella associated protein 96		441054
CFB	complement factor B		629
CFH	complement factor H		3075
CFHR1	complement factor H related 1		3078
CFHR3	complement factor H related 3		10878
CFL1	cofilin 1		1072
CFLAR	CASP8 and FADD like apoptosis regulator		8837
CFLAR-AS1	CFLAR antisense RNA 1		65072
CFP	complement factor properdin		5199
CFTR	CF transmembrane conductance regulator		1080
CGAS	cyclic GMP-AMP synthase		115004
CGB3	chorionic gonadotropin subunit beta 3		1082
CGN	cingulin		57530
CGRRF1	cell growth regulator with ring finger domain 1		10668
CH25H	cholesterol 25-hydroxylase		9023
CHAC1	ChaC glutathione specific gamma-glutamylcyclotransferase 1		79094
CHD7	chromodomain helicase DNA binding protein 7		55636
CHD9	chromodomain helicase DNA binding protein 9		80205
CHFR	checkpoint with forkhead and ring finger domains		55743
CHGA	chromogranin A		1113
CHI3L1	chitinase 3 like 1		1116
CHI3L2	chitinase 3 like 2		1117
CHIL3	chitinase-like 3		12655
CHIL4	chitinase-like 4		104183
CHKA	choline kinase alpha		1119
CHMP2A	charged multivesicular body protein 2A		27243
CHP2	calcineurin like EF-hand protein 2		63928
CHPT1	choline phosphotransferase 1		56994
CHRD	chordin		8646
CHRDL1	chordin like 1		91851
CHRM3	cholinergic receptor muscarinic 3		1131
CHRM4	cholinergic receptor muscarinic 4		1132
CHRNA1	cholinergic receptor nicotinic alpha 1 subunit		1134
CHRNA2	cholinergic receptor nicotinic alpha 2 subunit		1135
CHRNB4	cholinergic receptor nicotinic beta 4 subunit		1143
CHRND	cholinergic receptor nicotinic delta subunit		1144
CHRNE	cholinergic receptor nicotinic epsilon subunit		1145
CHST1	carbohydrate sulfotransferase 1		8534
CHST13	carbohydrate sulfotransferase 13		166012
CHST15	carbohydrate sulfotransferase 15		51363
CHST2	carbohydrate sulfotransferase 2		9435
CHST6	carbohydrate sulfotransferase 6		4166
CHST7	carbohydrate sulfotransferase 7		56548
CHSY1	chondroitin sulfate synthase 1		22856
CHSY3	chondroitin sulfate synthase 3		337876
CHT10	Chitinase 10		3355116
CHUK	component of inhibitor of nuclear factor kappa B kinase complex		1147
CHURC1-FNTB	CHURC1-FNTB readthrough		100529261
CIAPIN1	cytokine induced apoptosis inhibitor 1		57019
CIB2	calcium and integrin binding family member 2		10518
CIBAR1-DT	CIBAR1 divergent transcript		642924
CIC	capicua transcriptional repressor		23152
CIDEB	cell death inducing DFFA like effector b		27141
CIDEC	cell death inducing DFFA like effector c		63924
CIITA	class II major histocompatibility complex transactivator		4261
CILP	cartilage intermediate layer protein		8483
CILP2	cartilage intermediate layer protein 2		148113
CIMAP1C	ciliary microtubule associated protein 1C		161753
CIRBP	cold inducible RNA binding protein		1153
CISH	cytokine inducible SH2 containing protein		1154
CITED2	Cbp/p300 interacting transactivator with Glu/Asp rich carboxy-terminal domain 2		10370
CITED4	Cbp/p300 interacting transactivator with Glu/Asp rich carboxy-terminal domain 4		163732
CKAP4	cytoskeleton associated protein 4		10970
CKB	creatine kinase B		1152
CKLF-CMTM1	CKLF-CMTM1 readthrough		100529251
CKM	creatine kinase, M-type		1158
CKMT1	creatine kinase, mitochondrial 1, ubiquitous		12716
CKS1B	CDC28 protein kinase regulatory subunit 1B		1163
CKS1BP1	CDC28 protein kinase regulatory subunit 1B pseudogene 1		317780
CKS2	CDC28 protein kinase regulatory subunit 2		1164
CLCA2	chloride channel accessory 2		9635
CLCF1	cardiotrophin like cytokine factor 1		23529
CLCN4	chloride voltage-gated channel 4		1183
CLCN6	chloride voltage-gated channel 6		1185
CLCN7	chloride voltage-gated channel 7		1186
CLDN1	claudin 1		9076
CLDN10	claudin 10		9071
CLDN14	claudin 14		23562
CLDN16	claudin 16		10686
CLDN18	claudin 18		51208
CLDN2	claudin 2		9075
CLDN3	claudin 3		1365
CLDN4	claudin 4		1364
CLDN5	claudin 5		7122
CLDN6	claudin 6		9074
CLEC10A	C-type lectin domain containing 10A		10462
CLEC12A	C-type lectin domain family 12 member A		160364
CLEC14A	C-type lectin domain containing 14A		161198
CLEC18B	C-type lectin domain family 18 member B		497190
CLEC19A	C-type lectin domain containing 19A		728276
CLEC1B	C-type lectin domain family 1 member B		51266
CLEC2B	C-type lectin domain family 2 member B		9976
CLEC2D	C-type lectin domain family 2 member D		29121
CLEC2I	C-type lectin domain family 2, member i		93675
CLEC4A3	C-type lectin domain family 4, member a3		73149
CLEC4D	C-type lectin domain family 4 member D		338339
CLEC4E	C-type lectin domain family 4 member E		26253
CLEC4N	C-type lectin domain family 4, member n		56620
CLEC7A	C-type lectin domain containing 7A		64581
CLGN	calmegin		1047
CLIC2	chloride intracellular channel 2		1193
CLIC4	chloride intracellular channel 4		25932
CLIC6	chloride intracellular channel 6		54102
CLINT1	clathrin interactor 1		9685
CLIP1	CAP-Gly domain containing linker protein 1		6249
CLIP4	CAP-Gly domain containing linker protein family member 4		79745
CLK3	CDC like kinase 3		1198
CLMP	CXADR like membrane protein		79827
CLN5	CLN5 intracellular trafficking protein		1203
CLOCK	clock circadian regulator		9575
CLPTM1	CLPTM1 regulator of GABA type A receptor forward trafficking		1209
CLSPN	claspin		63967
CLSTN1	calsyntenin 1		22883
CLSTN2	calsyntenin 2		64084
CLTB	clathrin light chain B		1212
CLU	clusterin		1191
CLUH	clustered mitochondria homolog		23277
CLYBL	citramalyl-CoA lyase		171425
CMA1	chymase 1		1215
CMAS	cytidine monophosphate N-acetylneuraminic acid synthetase		55907
CMBL	carboxymethylenebutenolidase homolog		134147
CMKLR1	chemerin chemokine-like receptor 1		1240
CMPK2	cytidine/uridine monophosphate kinase 2		129607
CMTM1	CKLF like MARVEL transmembrane domain containing 1		113540
CMTM3	CKLF like MARVEL transmembrane domain containing 3		123920
CMTM6	CKLF like MARVEL transmembrane domain containing 6		54918
CNDP2	carnosine dipeptidase 2		55748
CNGA2	cyclic nucleotide gated channel subunit alpha 2		1260
CNGA4	cyclic nucleotide gated channel subunit alpha 4		1262
CNIH3	cornichon family AMPA receptor auxiliary protein 3		149111
CNIH3-AS2	CNIH3 antisense RNA 2		102723817
CNKSR3	CNKSR family member 3		154043
CNN3	calponin 3		1266
CNNM1	cyclin and CBS domain divalent metal cation transport mediator 1		26507
CNNM3	cyclin and CBS domain divalent metal cation transport mediator 3		26505
CNR1	cannabinoid receptor 1		1268
CNR2	cannabinoid receptor 2		1269
CNTF	ciliary neurotrophic factor		1270
CNTN5	contactin 5		53942
CNTNAP1	contactin associated protein 1		8506
CNTNAP3B	contactin associated protein family member 3B		728577
CNTNAP4	contactin associated protein family member 4		85445
COBL	cordon-bleu WH2 repeat protein		23242
COG7	component of oligomeric golgi complex 7		91949
COL10A1	collagen type X alpha 1 chain		1300
COL11A1	collagen type XI alpha 1 chain		1301
COL-12	Cuticle collagen 12		179453
COL12A1	collagen type XII alpha 1 chain		1303
COL13A1	collagen type XIII alpha 1 chain		1305
COL15A1	collagen type XV alpha 1 chain		1306
COL16A1	collagen type XVI alpha 1 chain		1307
COL17A1	collagen type XVII alpha 1 chain		1308
COL1A1	collagen type I alpha 1 chain		1277
COL1A2	collagen type I alpha 2 chain		1278
COL20A1	collagen type XX alpha 1 chain		57642
COL21A1	collagen type XXI alpha 1 chain		81578
COL25A1	collagen type XXV alpha 1 chain		84570
COL27A1	collagen type XXVII alpha 1 chain		85301
COL2A1	collagen type II alpha 1 chain		1280
COL3A1	collagen type III alpha 1 chain		1281
COL4A1	collagen type IV alpha 1 chain		1282
COL4A2	collagen type IV alpha 2 chain		1284
COL4A3	collagen type IV alpha 3 chain		1285
COL4A5	collagen type IV alpha 5 chain		1287
COL4A6	collagen type IV alpha 6 chain		1288
COL5A1	collagen type V alpha 1 chain		1289
COL5A3	collagen type V alpha 3 chain		50509
COL6A1	collagen type VI alpha 1 chain		1291
COL6A2	collagen type VI alpha 2 chain		1292
COL6A5	collagen type VI alpha 5 chain		256076
COL8A1	collagen type VIII alpha 1 chain		1295
COL8A2	collagen type VIII alpha 2 chain		1296
COL9A1	collagen type IX alpha 1 chain		1297
COLCA1	colorectal cancer associated 1		399948
COLEC12	collectin subfamily member 12		81035
COMMD3-BMI1	COMMD3-BMI1 readthrough		100532731
COMMD5	COMM domain containing 5		28991
COMT	catechol-O-methyltransferase		1312
COPB1	COPI coat complex subunit beta 1		1315
COPE	COPI coat complex subunit epsilon		11316
CORO1A	coronin 1A		11151
CORO2A	coronin 2A		7464
CORO2B	coronin 2B		10391
CORO7	coronin 7		79585
COTL1	coactosin like F-actin binding protein 1		23406
COX1	cytochrome c oxidase subunit I		4512
COX15	cytochrome c oxidase assembly homolog COX15		1355
COX16	cytochrome c oxidase assembly factor COX16		51241
COX17	cytochrome c oxidase copper chaperone COX17		10063
COX2	cytochrome c oxidase subunit II		4513
COX4I1	cytochrome c oxidase subunit 4I1		1327
COX6A1	cytochrome c oxidase subunit 6A1		1337
COX6A2	cytochrome c oxidase subunit 6A2		1339
COX6B2	cytochrome c oxidase subunit 6B2		125965
COX6C	cytochrome c oxidase subunit 6C		1345
COX7A1	cytochrome c oxidase subunit 7A1		1346
COX7A2	cytochrome c oxidase subunit 7A2		1347
COX7A2L	cytochrome c oxidase subunit 7A2 like		9167
COX7B	cytochrome c oxidase subunit 7B		1349
COX7B2	cytochrome c oxidase subunit 7B2		170712
COX7C	cytochrome c oxidase subunit 7C		1350
CP	ceruloplasmin		1356
CPA1	carboxypeptidase A1		1357
CPA4	carboxypeptidase A4		51200
CPA6	carboxypeptidase A6		57094
CPB1	carboxypeptidase B1		1360
CPB2	carboxypeptidase B2		1361
CPD	carboxypeptidase D		1362
CPE	carboxypeptidase E		1363
CPEB1	cytoplasmic polyadenylation element binding protein 1		64506
CPED1	cadherin like and PC-esterase domain containing 1		79974
CPLX2	complexin 2		10814
CPLX4	complexin 4		339302
CPNA-5	Copine family protein 5		174248
CPNE2	copine 2		221184
CPNE5	copine 5		57699
CPNE7	copine 7		27132
CPNE8	copine 8		144402
CPNE9	copine family member 9		151835
CPO	carboxypeptidase O		130749
CPPED1	calcineurin like phosphoesterase domain containing 1		55313
CPS1	carbamoyl-phosphate synthase 1		1373
CPT1A	carnitine palmitoyltransferase 1A		1374
CPT1B	carnitine palmitoyltransferase 1B		1375
CPTP	ceramide-1-phosphate transfer protein		80772
CPVL	carboxypeptidase vitellogenic like		54504
CPXM1	carboxypeptidase X, M14 family member 1		56265
CPXM2	carboxypeptidase X, M14 family member 2		119587
CR1L	complement C3b/C4b receptor 1 like		1379
CRABP2	cellular retinoic acid binding protein 2		1382
CRACD	capping protein inhibiting regulator of actin dynamics		57482
CRACDL	CRACD like		343990
CRB1	crumbs cell polarity complex component 1		23418
CREB1	cAMP responsive element binding protein 1		1385
CREB5	cAMP responsive element binding protein 5		9586
CREBBP	CREB binding protein		1387
CREG1	cellular repressor of E1A stimulated genes 1		8804
CREG2	cellular repressor of E1A stimulated genes 2		200407
CRELD1	cysteine rich with EGF like domains 1		78987
CREM	cAMP responsive element modulator		1390
CRH	corticotropin releasing hormone		1392
CRHBP	corticotropin releasing hormone binding protein		1393
CRHR1	corticotropin releasing hormone receptor 1		1394
CRHR2	corticotropin releasing hormone receptor 2		1395
CRIM1	cysteine rich transmembrane BMP regulator 1		51232
CRIM1-DT	CRIM1 divergent transcript		100288911
CRIP1	cysteine rich protein 1		1396
CRISP3	cysteine rich secretory protein 3		10321
CRISPLD2	cysteine rich secretory protein LCCL domain containing 2		83716
CRK	CRK proto-oncogene, adaptor protein		1398
CRLF2	cytokine receptor like factor 2		64109
CRLS1	cardiolipin synthase 1		54675
CROT	carnitine O-octanoyltransferase		54677
CRP	C-reactive protein		1401
CRTAM	cytotoxic and regulatory T cell molecule		56253
CRTAP	cartilage associated protein		10491
CRTC3-AS1	CRTC3 antisense RNA 1		101926895
CRY1	cryptochrome circadian regulator 1		1407
CRY2	cryptochrome circadian regulator 2		1408
CRYAB	crystallin alpha B		1410
CRYBB2	crystallin beta B2		1415
CRYBB3	crystallin beta B3		1417
CRYBG1	crystallin beta-gamma domain containing 1		202
CRYBG3	crystallin beta-gamma domain containing 3		131544
CS	citrate synthase		1431
CSAD	cysteine sulfinic acid decarboxylase		51380
CSAG3	CSAG family member 3		389903
CSF1	colony stimulating factor 1		1435
CSF1R	colony stimulating factor 1 receptor		1436
CSF2	colony stimulating factor 2		1437
CSF2RA	colony stimulating factor 2 receptor subunit alpha		1438
CSF2RB	colony stimulating factor 2 receptor subunit beta		1439
CSF3	colony stimulating factor 3		1440
CSGALNACT1	chondroitin sulfate N-acetylgalactosaminyltransferase 1		55790
CSN1S1	casein alpha s1		1446
CSNK1G2	casein kinase 1 gamma 2		1455
CSPG4	chondroitin sulfate proteoglycan 4		1464
CSRP2	cysteine and glycine rich protein 2		1466
CSRP3	cysteine and glycine rich protein 3		8048
CST1	cystatin SN		1469
CSTA	cystatin A		1475
CSTA2	cystatin A family member 2		76770
CSTA3	cystatin A family member 3		408196
CSTB	cystatin B		1476
CSTDC4	cystatin domain containing 4		433016
CSTDC5	cystatin domain containing 5		100034684
CSTDC6	cystatin domain containing 6		100038854
CT75	cancer/testis associated transcript 75		440934
CTAGE1	cutaneous T cell lymphoma-associated antigen 1		64693
CTBP2	C-terminal binding protein 2		1488
CTBS	chitobiase		1486
CTC1	CST telomere replication complex component 1		80169
CTCF	CCCTC-binding factor		10664
CTDSP2	CTD small phosphatase 2		10106
CTDSPL	CTD small phosphatase like		10217
CTDSPL2	CTD small phosphatase like 2		51496
CTH	cystathionine gamma-lyase		1491
CTHRC1	collagen triple helix repeat containing 1		115908
CTLA2B	cytotoxic T lymphocyte-associated protein 2 beta		13025
CTNNA1	catenin alpha 1		1495
CTNNB1	catenin beta 1		1499
CTNND1	catenin delta 1		1500
CTPS1	CTP synthase 1		1503
CTPS2	CTP synthase 2		56474
CTRC	chymotrypsin C		11330
CTSB	cathepsin B		1508
CTSC	cathepsin C		1075
CTSD	cathepsin D		1509
CTSE	cathepsin E		1510
CTSK	cathepsin K		1513
CTSL	cathepsin L		1514
CTSS	cathepsin S		1520
CTSZ	cathepsin Z		1522
CTXN1	cortexin 1		404217
CUBNP2	cubilin pseudogene 2		100289280
CUTA	cutA divalent cation tolerance homolog		51596
CUX2	cut like homeobox 2		23316
CX3CL1	C-X3-C motif chemokine ligand 1		6376
CX3CR1	C-X3-C motif chemokine receptor 1		1524
CXADR	CXADR Ig-like cell adhesion molecule		1525
CXCL1	C-X-C motif chemokine ligand 1		2919
CXCL10	C-X-C motif chemokine ligand 10		3627
CXCL11	C-X-C motif chemokine ligand 11		6373
CXCL12	C-X-C motif chemokine ligand 12		6387
CXCL13	C-X-C motif chemokine ligand 13		10563
CXCL14	C-X-C motif chemokine ligand 14		9547
CXCL15	C-X-C motif chemokine ligand 15		20309
CXCL16	C-X-C motif chemokine ligand 16		58191
CXCL2	C-X-C motif chemokine ligand 2		2920
CXCL3	C-X-C motif chemokine ligand 3		2921
CXCL5	C-X-C motif chemokine ligand 5		6374
CXCL6	C-X-C motif chemokine ligand 6		6372
CXCL8	C-X-C motif chemokine ligand 8		3576
CXCL8B.1	chemokine (C-X-C motif) ligand 8b, duplicate 1		100536594
CXCL9	C-X-C motif chemokine ligand 9		4283
CXCR1	C-X-C motif chemokine receptor 1		3577
CXCR2	C-X-C motif chemokine receptor 2		3579
CXCR3	C-X-C motif chemokine receptor 3		2833
CXCR4	C-X-C motif chemokine receptor 4		7852
CXORF58	chromosome X open reading frame 58		254158
CXXC5	CXXC finger protein 5		51523
CYB561	cytochrome b561		1534
CYB5D1	cytochrome b5 domain containing 1		124637
CYB5RL	cytochrome b5 reductase like		606495
CYBA	cytochrome b-245 alpha chain		1535
CYBB	cytochrome b-245 beta chain		1536
CYCE	Cyclin E		34924
CYCS	cytochrome c, somatic		54205
CYCT	cytochrome c, testis		13067
CYLD	CYLD lysine 63 deubiquitinase		1540
CYP11A1	cytochrome P450 family 11 subfamily A member 1		1583
CYP17A1	cytochrome P450 family 17 subfamily A member 1		1586
CYP19A1	cytochrome P450 family 19 subfamily A member 1		1588
CYP1A1	cytochrome P450 family 1 subfamily A member 1		1543
CYP1A2	cytochrome P450 family 1 subfamily A member 2		1544
CYP26A1	cytochrome P450 family 26 subfamily A member 1		1592
CYP26B1	cytochrome P450 family 26 subfamily B member 1		56603
CYP27B1	cytochrome P450 family 27 subfamily B member 1		1594
CYP2A13	cytochrome P450 family 2 subfamily A member 13		1553
CYP2A5	cytochrome P450, family 2, subfamily a, polypeptide 5		13087
CYP2B2	cytochrome P450, family 2, subfamily b, polypeptide 2		361523
CYP2C11	cytochrome P450, subfamily 2, polypeptide 11		29277
CYP2C29	cytochrome P450, family 2, subfamily c, polypeptide 29		13095
CYP2C55	cytochrome P450, family 2, subfamily c, polypeptide 55		72082
CYP2C6V1	cytochrome P450, family 2, subfamily C, polypeptide 6, variant 1		293989
CYP2C7	cytochrome P450, family 2, subfamily c, polypeptide 7		29298
CYP2D4	cytochrome P450, family 2, subfamily d, polypeptide 4		171522
CYP2E1	cytochrome P450 family 2 subfamily E member 1		1571
CYP2J2	cytochrome P450 family 2 subfamily J member 2		1573
CYP2J4	cytochrome P450, family 2, subfamily j, polypeptide 4		65210
CYP2T1P	cytochrome P450 family 2 subfamily T member 1, pseudogene		171523
CYP39A1	cytochrome P450 family 39 subfamily A member 1		51302
CYP3A11	cytochrome P450, family 3, subfamily a, polypeptide 11		13112
CYP3A4	cytochrome P450 family 3 subfamily A member 4		1576
CYP3A5	cytochrome P450 family 3 subfamily A member 5		1577
CYP46A1	cytochrome P450 family 46 subfamily A member 1		10858
CYP49A1	Cytochrome P450 49a1		36105
CYP4A10	cytochrome P450, family 4, subfamily a, polypeptide 10		13117
CYP4A14	cytochrome P450, family 4, subfamily a, polypeptide 14		13119
CYP4A2	cytochrome P450, family 4, subfamily a, polypeptide 2		24306
CYP4A3	cytochrome P450, family 4, subfamily a, polypeptide 3		298423
CYP4B1	cytochrome P450 family 4 subfamily B member 1		1580
CYP4F15	cytochrome P450, family 4, subfamily f, polypeptide 15		106648
CYP4F16	cytochrome P450, family 4, subfamily f, polypeptide 16		70101
CYP4F22	cytochrome P450 family 4 subfamily F member 22		126410
CYP4F3	cytochrome P450 family 4 subfamily F member 3		4051
CYP4F4	cytochrome P450, family 4, subfamily f, polypeptide 4		286904
CYP4F5	cytochrome P450, family 4, subfamily f, polypeptide 5		286905
CYP4F6	cytochrome P450, family 4, subfamily f, polypeptide 6		266689
CYP4P2	Cytochrome P450 4p2		35946
CYP51A1-AS1	CYP51A1 antisense RNA 1		613126
CYP51A1P3	cytochrome P450 family 51 subfamily A member 1 pseudogene 3		100422264
CYP7A1	cytochrome P450 family 7 subfamily A member 1		1581
CYP7B1	cytochrome P450 family 7 subfamily B member 1		9420
CYP8B1	cytochrome P450 family 8 subfamily B member 1		1582
CYRIA	CYFIP related Rac1 interactor A		81553
CYSLTR1	cysteinyl leukotriene receptor 1		10800
CYSLTR2	cysteinyl leukotriene receptor 2		57105
CYSTM1	cysteine rich transmembrane module containing 1		84418
CYTH2	cytohesin 2		9266
CYTIP	cytohesin 1 interacting protein		9595
DAB2	DAB adaptor protein 2		1601
DACT1	dishevelled binding antagonist of beta catenin 1		51339
DACT3	dishevelled binding antagonist of beta catenin 3		147906
DAGLB	diacylglycerol lipase beta		221955
DAP3	death associated protein 3		7818
DAPK1	death associated protein kinase 1		1612
DAPK2	death associated protein kinase 2		23604
DARS1	aspartyl-tRNA synthetase 1		1615
DARS2	aspartyl-tRNA synthetase 2, mitochondrial		55157
DAZAP2	DAZ associated protein 2		9802
DBN1	drebrin 1		1627
DBP	D-box binding PAR bZIP transcription factor		1628
DBR1	debranching RNA lariats 1		51163
DCAF12L2	DDB1 and CUL4 associated factor 12 like 2		340578
DCAF17	DDB1 and CUL4 associated factor 17		80067
DCAF4L1	DDB1 and CUL4 associated factor 4 like 1		285429
DCBLD2	discoidin, CUB and LCCL domain containing 2		131566
DCDC2	doublecortin domain containing 2		51473
DCHS1	dachsous cadherin-related 1		8642
DCLK2	doublecortin like kinase 2		166614
DCSTAMP	dendrocyte expressed seven transmembrane protein		81501
DCT	dopachrome tautomerase		1638
DCUN1D3	defective in cullin neddylation 1 domain containing 3		123879
DDB1	damage specific DNA binding protein 1		1642
DDC	dopa decarboxylase		1644
DDHD1	DDHD domain containing 1		80821
DDIAS	DNA damage induced apoptosis suppressor		220042
DDIT3	DNA damage inducible transcript 3		1649
DDIT4	DNA damage inducible transcript 4		54541
DDIT4-AS1	DDIT4 antisense RNA 1		110806271
DDIT4L	DNA damage inducible transcript 4 like		115265
DDN	dendrin		23109
DDR1	discoidin domain receptor tyrosine kinase 1		780
DDT	D-dopachrome tautomerase		1652
DDX11	DEAD/H-box helicase 11		1663
DDX17	DEAD-box helicase 17		10521
DDX18	DEAD-box helicase 18		8886
DDX21	DExD-box helicase 21		9188
DDX54	DEAD-box helicase 54		79039
DDX59	DEAD-box helicase 59		83479
DDX59-AS1	DDX59 antisense RNA 1		101929224
DDX60	DExD/H-box helicase 60		55601
DECR1	2,4-dienoyl-CoA reductase 1		1666
DECR2	2,4-dienoyl-CoA reductase 2		26063
DEDD2	death effector domain containing 2		162989
DEF6	DEF6 guanine nucleotide exchange factor		50619
DEF8	differentially expressed in FDCP 8 homolog		54849
DEFB1	defensin beta 1		1672
DEFB124	defensin beta 124		245937
DEFB2	defensin beta 2		13215
DEFB21	defensin beta 21		403172
DEFB24	defensin beta 24		641632
DEFB27	defensin beta 27		641642
DEFB36	defensin beta 36		266620
DEFB4	defensin beta 4		56519
DEFB4A	defensin beta 4A		1673
DEFB9	defensin beta 9		246079
DENND1A	DENN domain containing 1A		57706
DENND1B	DENN domain containing 1B		163486
DENND2B	DENN domain containing 2B		6764
DENND4A	DENN domain containing 4A		10260
DENND5A	DENN domain containing 5A		23258
DEPDC1	DEP domain containing 1		55635
DEPDC1A	DEP domain containing 1a		76131
DEPP1	DEPP autophagy regulator 1		11067
DEPTOR	DEP domain containing MTOR interacting protein		64798
DERL2	derlin 2		51009
DESI1	desumoylating isopeptidase 1		27351
DEUP1	deuterosome assembly protein 1		159989
DFFB	DNA fragmentation factor subunit beta		1677
DGAT1	diacylglycerol O-acyltransferase 1		8694
DGAT2	diacylglycerol O-acyltransferase 2		84649
DGAT2L7P	diacylglycerol O-acyltransferase 2 like 7, pseudogene		646409
DGCR6	DiGeorge syndrome critical region gene 6		8214
DGKB	diacylglycerol kinase beta		1607
DGKG	diacylglycerol kinase gamma		1608
DGKI	diacylglycerol kinase iota		9162
DGKQ	diacylglycerol kinase theta		1609
DGLUCY	D-glutamate cyclase		80017
DHCR24	24-dehydrocholesterol reductase		1718
DHDH	dihydrodiol dehydrogenase		27294
DHPS	deoxyhypusine synthase		1725
DHRS11	dehydrogenase/reductase 11		79154
DHRS2	dehydrogenase/reductase 2		10202
DHRS3	dehydrogenase/reductase 3		9249
DHRS4	dehydrogenase/reductase 4		10901
DHRS4L1	dehydrogenase/reductase 4 like 1 (pseudogene)		728635
DHRS7C	dehydrogenase/reductase 7C		201140
DHRS9	dehydrogenase/reductase 9		10170
DHX16	DEAH-box helicase 16		8449
DHX37	DEAH-box helicase 37		57647
DHX58	DExH-box helicase 58		79132
DIABLO	diablo IAP-binding mitochondrial protein		56616
DIO2	iodothyronine deiodinase 2		1734
DIO3	iodothyronine deiodinase 3		1735
DIP2A	disco interacting protein 2 homolog A		23181
DIP2C-AS1	DIP2C antisense RNA 1		414235
DIRAS1	DIRAS family GTPase 1		148252
DIRAS2	DIRAS family GTPase 2		54769
DIRC1	disrupted in renal carcinoma 1		116093
DISC1	DISC1 scaffold protein		27185
DISC1FP1	DISC1 fusion partner 1		101929222
DISP2	dispatched RND transporter family member 2		85455
DKK1	dickkopf WNT signaling pathway inhibitor 1		22943
DKK2	dickkopf WNT signaling pathway inhibitor 2		27123
DLEU2L	deleted in lymphocytic leukemia 2 like		79469
DLEU7	deleted in lymphocytic leukemia 7		220107
DLG3	discs large MAGUK scaffold protein 3		1741
DLG4	discs large MAGUK scaffold protein 4		1742
DLG5	discs large MAGUK scaffold protein 5		9231
DLG5-AS1	DLG5 antisense RNA 1		100128292
DLGAP1	DLG associated protein 1		9229
DLGAP5	DLG associated protein 5		9787
DLK1	delta like non-canonical Notch ligand 1		8788
DLL1	delta like canonical Notch ligand 1		28514
DLL4	delta like canonical Notch ligand 4		54567
DLX1A	distal-less homeobox 1a		30568
DLX3	distal-less homeobox 3		1747
DLX4	distal-less homeobox 4		1748
DMC1	DNA meiotic recombinase 1		11144
DMD	dystrophin		1756
DMKN	dermokine		93099
DMPK	DM1 protein kinase		1760
DMRT2	doublesex and mab-3 related transcription factor 2		10655
DMRTA1	DMRT like family A1		63951
DMRTB1	DMRT like family B with proline rich C-terminal 1		63948
DMWD	DM1 locus, WD repeat containing		1762
DMXL2	Dmx like 2		23312
DNAAF1	dynein axonemal assembly factor 1		123872
DNAAF2	dynein axonemal assembly factor 2		55172
DNAAF3	dynein axonemal assembly factor 3		352909
DNAAF4	dynein axonemal assembly factor 4		161582
DNAH1	dynein axonemal heavy chain 1		25981
DNAH12	dynein axonemal heavy chain 12		201625
DNAH9	dynein axonemal heavy chain 9		1770
DNAI3	dynein axonemal intermediate chain 3		126820
DNAI7	dynein axonemal intermediate chain 7		55259
DNAJA1	DnaJ heat shock protein family (Hsp40) member A1		3301
DNAJB1	DnaJ heat shock protein family (Hsp40) member B1		3337
DNAJB13	DnaJ heat shock protein family (Hsp40) member B13		374407
DNAJB2	DnaJ heat shock protein family (Hsp40) member B2		3300
DNAJB4	DnaJ heat shock protein family (Hsp40) member B4		11080
DNAJB5-DT	DNAJB5 divergent transcript		101926900
DNAJB6	DnaJ heat shock protein family (Hsp40) member B6		10049
DNAJB9	DnaJ heat shock protein family (Hsp40) member B9		4189
DNAJC12	DnaJ heat shock protein family (Hsp40) member C12		56521
DNAJC16	DnaJ heat shock protein family (Hsp40) member C16		23341
DNAJC19P5	DnaJ heat shock protein family (Hsp40) member C19 pseudogene 5		100861453
DNAJC25	DnaJ heat shock protein family (Hsp40) member C25		548645
DNAJC6	DnaJ heat shock protein family (Hsp40) member C6		9829
DNASE1L3	deoxyribonuclease 1 like 3		1776
DND1P1	DND microRNA-mediated repression inhibitor 1 pseudogene 1		644157
DNM1	dynamin 1		1759
DNM2	dynamin 2		1785
DNM3OS	DNM3 opposite strand/antisense RNA		100628315
DNMT1	DNA methyltransferase 1		1786
DNMT3L	DNA methyltransferase 3 like		29947
DNTTIP1	deoxynucleotidyltransferase terminal interacting protein 1		116092
DOC2B	double C2 domain beta		8447
DOCK10	dedicator of cytokinesis 10		55619
DOCK3	dedicator of cytokinesis 3		1795
DOCK8-AS1	DOCK8 antisense RNA 1		157983
DOK2	docking protein 2		9046
DOK3	docking protein 3		79930
DOK7	docking protein 7		285489
DOP1B	DOP1 leucine zipper like protein B		9980
DPF3	double PHD fingers 3		8110
DPP3	dipeptidyl peptidase 3		10072
DPY19L1	dpy-19 like C-mannosyltransferase 1		23333
DPYD	dihydropyrimidine dehydrogenase		1806
DPYS	dihydropyrimidinase		1807
DQX1	DEAQ-box RNA dependent ATPase 1		165545
DRAM1	DNA damage regulated autophagy modulator 1		55332
DRAXIN	dorsal inhibitory axon guidance protein		374946
DRC1	dynein regulatory complex subunit 1		92749
DRC7	dynein regulatory complex subunit 7		84229
DRD4	dopamine receptor D4		1815
DRD5	dopamine receptor D5		1816
DSC2	desmocollin 2		1824
DSC3	desmocollin 3		1825
DSCC1	DNA replication and sister chromatid cohesion 1		79075
DSG2	desmoglein 2		1829
DSG3	desmoglein 3		1830
DSP	desmoplakin		1832
DTL	denticleless E3 ubiquitin protein ligase homolog		51514
DTX1	deltex E3 ubiquitin ligase 1		1840
DTX3L	deltex E3 ubiquitin ligase 3L		151636
DTX4	deltex E3 ubiquitin ligase 4		23220
DUOX1	dual oxidase 1		53905
DUOX2	dual oxidase 2		50506
DUPD1	dual specificity phosphatase and pro isomerase domain containing 1		115153533
DUSP1	dual specificity phosphatase 1		1843
DUSP12	dual specificity phosphatase 12		11266
DUSP13B	dual specificity phosphatase 13B		51207
DUSP15	dual specificity phosphatase 15		128853
DUSP16	dual specificity phosphatase 16		80824
DUSP19	dual specificity phosphatase 19		142679
DUSP2	dual specificity phosphatase 2		1844
DUSP23	dual specificity phosphatase 23		54935
DUSP3	dual specificity phosphatase 3		1845
DUSP4	dual specificity phosphatase 4		1846
DUSP5	dual specificity phosphatase 5		1847
DUSP6	dual specificity phosphatase 6		1848
DUSP7	dual specificity phosphatase 7		1849
DUSP8	dual specificity phosphatase 8		1850
DYNC1H1	dynein cytoplasmic 1 heavy chain 1		1778
DYNC1I1	dynein cytoplasmic 1 intermediate chain 1		1780
DYNLT3	dynein light chain Tctex-type 3		6990
DYRK3	dual specificity tyrosine phosphorylation regulated kinase 3		8444
DZIP1L	DAZ interacting zinc finger protein 1 like		199221
DZIP3	DAZ interacting zinc finger protein 3		9666
E2F1	E2F transcription factor 1		1869
E2F2	E2F transcription factor 2		1870
E2F3	E2F transcription factor 3		1871
E2F3P1	E2F transcription factor 3 pseudogene 1		1872
E2F8	E2F transcription factor 8		79733
E4F1	E4F transcription factor 1		1877
EAF	ELL-associated factor		35660
EAR1	eosinophil-associated, ribonuclease A family, member 1		13586
EBF1	EBF transcription factor 1		1879
EBF2	EBF transcription factor 2		64641
EBI3	Epstein-Barr virus induced 3		10148
ECD	ecdysoneless cell cycle regulator		11319
ECE1	endothelin converting enzyme 1		1889
ECE1-AS1	ECE1 antisense RNA 1		100506801
ECE2	endothelin converting enzyme 2		9718
ECH1	enoyl-CoA hydratase 1		1891
ECI2	enoyl-CoA delta isomerase 2		10455
ECSCR	endothelial cell surface expressed chemotaxis and apoptosis regulator		641700
EDARADD	EDAR associated via death domain		128178
EDIL3	EGF like repeats and discoidin domains 3		10085
EDN1	endothelin 1		1906
EDN3	endothelin 3		1908
EDNRA	endothelin receptor type A		1909
EED	embryonic ectoderm development		8726
EEF1A1P5	eukaryotic translation elongation factor 1 alpha 1 pseudogene 5		158078
EEF1B2P6	eukaryotic translation elongation factor 1 beta 2 pseudogene 6		647030
EEF1DP4	eukaryotic translation elongation factor 1 delta pseudogene 4		442325
EEFSEC	eukaryotic elongation factor, selenocysteine-tRNA specific		60678
EEPD1	endonuclease/exonuclease/phosphatase family domain containing 1		80820
EFCAB12	EF-hand calcium binding domain 12		90288
EFCAB3	EF-hand calcium binding domain 3		146779
EFCAB6	EF-hand calcium binding domain 6		64800
EFCAB7	EF-hand calcium binding domain 7		84455
EFHB	EF-hand domain family member B		151651
EFNA1	ephrin A1		1942
EFNA2	ephrin A2		1943
EFNA5	ephrin A5		1946
EFR3A	EFR3 homolog A		23167
EFR3B	EFR3 homolog B		22979
EGF	epidermal growth factor		1950
EGFL6	EGF like domain multiple 6		25975
EGFL7	EGF like domain multiple 7		51162
EGFR	epidermal growth factor receptor		1956
EGLN3	egl-9 family hypoxia inducible factor 3		112399
EGOT	eosinophil granule ontogeny transcript		100126791
EGR1	early growth response 1		1958
EGR2	early growth response 2		1959
EGR3	early growth response 3		1960
EHBP1	EH domain binding protein 1		23301
EHBP1L1	EH domain binding protein 1 like 1		254102
EHD1	EH domain containing 1		10938
EHD2	EH domain containing 2		30846
EHD4	EH domain containing 4		30844
EHF	ETS homologous factor		26298
EHHADH	enoyl-CoA hydratase and 3-hydroxyacyl CoA dehydrogenase		1962
EHMT2	euchromatic histone lysine methyltransferase 2		10919
EHMT2-AS1	EHMT2 and SLC44A4 antisense RNA 1		107986588
EID1	EP300 interacting inhibitor of differentiation 1		23741
EID3	EP300 interacting inhibitor of differentiation 3		493861
EIF1A	eukaryotic translation initiation factor 1A		13664
EIF1AXP1	EIF1AX pseudogene 1		280661
EIF2A	eukaryotic translation initiation factor 2A		83939
EIF2AK1	eukaryotic translation initiation factor 2 alpha kinase 1		27102
EIF2AK2	eukaryotic translation initiation factor 2 alpha kinase 2		5610
EIF2AK3	eukaryotic translation initiation factor 2 alpha kinase 3		9451
EIF2AK4	eukaryotic translation initiation factor 2 alpha kinase 4		440275
EIF2B2	eukaryotic translation initiation factor 2B subunit beta		8892
EIF2B5	eukaryotic translation initiation factor 2B subunit epsilon		8893
EIF2S1	eukaryotic translation initiation factor 2 subunit alpha		1965
EIF2S2	eukaryotic translation initiation factor 2 subunit beta		8894
EIF3A	eukaryotic translation initiation factor 3 subunit A		8661
EIF3I	eukaryotic translation initiation factor 3 subunit I		8668
EIF3J	eukaryotic translation initiation factor 3 subunit J		8669
EIF4A1P10	eukaryotic translation initiation factor 4A1 pseudogene 10		100421533
EIF4A2	eukaryotic translation initiation factor 4A2		1974
EIF4BP7	eukaryotic translation initiation factor 4B pseudogene 7		643873
EIF4E	eukaryotic translation initiation factor 4E		1977
EIF4EP2	eukaryotic translation initiation factor 4E pseudogene 2		100131693
EIF4G1	eukaryotic translation initiation factor 4 gamma 1		1981
EIF4HP1	eukaryotic translation initiation factor 4H pseudogene 1		401316
EIF5AP4	eukaryotic translation initiation factor 5A pseudogene 4		642592
EIF5B	eukaryotic translation initiation factor 5B		9669
EIF6	eukaryotic translation initiation factor 6		3692
ELANE	elastase, neutrophil expressed		1991
ELAPOR1	endosome-lysosome associated apoptosis and autophagy regulator 1		57535
ELAVL1	ELAV like RNA binding protein 1		1994
ELAVL2	ELAV like RNA binding protein 2		1993
ELF3	E74 like ETS transcription factor 3		1999
ELF3-AS1	ELF3 antisense RNA 1		102723465
ELFN1	extracellular leucine rich repeat and fibronectin type III domain containing 1		392617
ELK1	ETS transcription factor ELK1		2002
ELK3	ETS transcription factor ELK3		2004
ELL2P1	elongation factor for RNA polymerase II 2 pseudogene 1		646270
ELMOD1	ELMO domain containing 1		55531
ELN	elastin		2006
ELN-AS1	ELN antisense RNA 1		107986809
ELOA	elongin A		6924
ELOVL1	ELOVL fatty acid elongase 1		64834
ELOVL3	ELOVL fatty acid elongase 3		83401
ELOVL6	ELOVL fatty acid elongase 6		79071
ELOVL7	ELOVL fatty acid elongase 7		79993
ELP1	elongator acetyltransferase complex subunit 1		8518
EMB	embigin		133418
EMC10	ER membrane protein complex subunit 10		284361
EMILIN1	elastin microfibril interfacer 1		11117
EMP1	epithelial membrane protein 1		2012
EMP2	epithelial membrane protein 2		2013
EMSLR	E2F1 mRNA stabilizing lncRNA		101927746
EMX1	empty spiracles homeobox 1		2016
ENAH	ENAH actin regulator		55740
ENAM	enamelin		10117
ENC1	ectodermal-neural cortex 1		8507
ENDOD1	endonuclease domain containing 1		23052
ENDOU2	endonuclease, polyU-specific 2		553584
ENG	endoglin		2022
ENHO	energy homeostasis associated		375704
ENPP1	ectonucleotide pyrophosphatase/phosphodiesterase 1		5167
ENPP2	ectonucleotide pyrophosphatase/phosphodiesterase 2		5168
ENTPD1	ectonucleoside triphosphate diphosphohydrolase 1		953
ENTPD2	ectonucleoside triphosphate diphosphohydrolase 2		954
ENTPD8	ectonucleoside triphosphate diphosphohydrolase 8		377841
ENTR1	endosome associated trafficking regulator 1		10807
ENTREP3	endosomal transmembrane epsin interactor 3		10712
EOMES	eomesodermin		8320
EP300	E1A binding protein p300		2033
EPB41L1	erythrocyte membrane protein band 4.1 like 1		2036
EPB41L3	erythrocyte membrane protein band 4.1 like 3		23136
EPB41L5	erythrocyte membrane protein band 4.1 like 5		57669
EPGN	epithelial mitogen		255324
EPHA1	EPH receptor A1		2041
EPHA10	EPH receptor A10		284656
EPHA2	EPH receptor A2		1969
EPHA3	EPH receptor A3		2042
EPHA6	EPH receptor A6		285220
EPHB2	EPH receptor B2		2048
EPHB3	EPH receptor B3		2049
EPHX1	epoxide hydrolase 1		2052
EPHX2	epoxide hydrolase 2		2053
EPHX4	epoxide hydrolase 4		253152
EPN2	epsin 2		22905
EPO	erythropoietin		2056
EPOP	elongin BC and polycomb repressive complex 2 associated protein		100170841
EPOR	erythropoietin receptor		2057
EPPK1	epiplakin 1		83481
EPS15	epidermal growth factor receptor pathway substrate 15		2060
EPS15P1	epidermal growth factor receptor pathway substrate 15 pseudogene 1		55380
EPSTI1	epithelial stromal interaction 1		94240
EPX	eosinophil peroxidase		8288
ERAP1	endoplasmic reticulum aminopeptidase 1		51752
ERAP2	endoplasmic reticulum aminopeptidase 2		64167
ERBB4	erb-b2 receptor tyrosine kinase 4		2066
ERC2	ELKS/RAB6-interacting/CAST family member 2		26059
ERCC1	ERCC excision repair 1, endonuclease non-catalytic subunit		2067
ERCC4	ERCC excision repair 4, endonuclease catalytic subunit		2072
EREG	epiregulin		2069
ERG	ETS transcription factor ERG		2078
ERH	ERH mRNA splicing and mitosis factor		2079
ERI1	exoribonuclease 1		90459
ERICD	E2F1-regulated inhibitor of cell death		104355217
ERICH2	glutamate rich 2		285141
ERICH3	glutamate rich 3		127254
ERICH5	glutamate rich 5		203111
ERMP1	endoplasmic reticulum metallopeptidase 1		79956
ERN1	endoplasmic reticulum to nucleus signaling 1		2081
ERO1A	endoplasmic reticulum oxidoreductase 1 alpha		30001
ERRFI1	ERBB receptor feedback inhibitor 1		54206
ERV3-1	endogenous retrovirus group 3 member 1, envelope		2086
ERVK-10	endogenous retrovirus group K member 10		100616101
ERVK-6	endogenous retrovirus group K member 6, envelope		64006
ERVMER34-1	endogenous retrovirus group MER34 member 1, envelope		100288413
ERVPABLB-1	endogenous retrovirus group PABLB member 1, envelope		100862693
ESAM	endothelial cell adhesion molecule		90952
ESF1	ESF1 nucleolar pre-rRNA processing protein homolog		51575
ESM1	endothelial cell specific molecule 1		11082
ESR1	estrogen receptor 1		2099
ESR2	estrogen receptor 2		2100
ESRRA	estrogen related receptor alpha		2101
ESYT1	extended synaptotagmin 1		23344
ETFA	electron transfer flavoprotein subunit alpha		2108
ETFB	electron transfer flavoprotein subunit beta		2109
ETFBKMT	electron transfer flavoprotein subunit beta lysine methyltransferase		254013
ETFDH	electron transfer flavoprotein dehydrogenase		2110
ETHE1	ETHE1 persulfide dioxygenase		23474
ETNPPL	ethanolamine-phosphate phospho-lyase		64850
ETS2	ETS proto-oncogene 2, transcription factor		2114
ETV1	ETS variant transcription factor 1		2115
ETV3	ETS variant transcription factor 3		2117
ETV3L	ETS variant transcription factor 3 like		440695
ETV4	ETS variant transcription factor 4		2118
ETV5	ETS variant transcription factor 5		2119
ETV7	ETS variant transcription factor 7		51513
ETV7-AS1	ETV7 and PTX1 antisense RNA 1		105375037
EVA1A	eva-1 homolog A, regulator of programmed cell death		84141
EVA1B	eva-1 homolog B		55194
EVC2	EvC ciliary complex subunit 2		132884
EVI2A	ecotropic viral integration site 2A		2123
EVI2B	ecotropic viral integration site 2B		2124
EVPL	envoplakin		2125
EWSR1	EWS RNA binding protein 1		2130
EXOC1L	exocyst complex component 1 like		644145
EXOC3L2	exocyst complex component 3 like 2		90332
EXOC3L4	exocyst complex component 3 like 4		91828
EXT1	exostosin glycosyltransferase 1		2131
EXT2	exostosin glycosyltransferase 2		2132
EZH2	enhancer of zeste 2 polycomb repressive complex 2 subunit		2146
EZR	ezrin		7430
F2	coagulation factor II, thrombin		2147
F2R	coagulation factor II thrombin receptor		2149
F2RL1	F2R like trypsin receptor 1		2150
F2RL2	coagulation factor II thrombin receptor like 2		2151
F2RL3	F2R like thrombin or trypsin receptor 3		9002
F3	coagulation factor III, tissue factor		2152
F8A3	coagulation factor VIII associated 3		474384
FAAH	fatty acid amide hydrolase		2166
FAAP20	FA core complex associated protein 20		199990
FAAP24	FA core complex associated protein 24		91442
FABP1	fatty acid binding protein 1		2168
FABP3	fatty acid binding protein 3		2170
FABP4	fatty acid binding protein 4		2167
FABP5P7	fatty acid binding protein 5 pseudogene 7		728641
FABP6	fatty acid binding protein 6		2172
FABP7	fatty acid binding protein 7		2173
FADD	Fas associated via death domain		8772
FAH	fumarylacetoacetate hydrolase		2184
FAK	Focal adhesion kinase		37233
FALEC	focally amplified long non-coding RNA in epithelial cancer		100874054
FAM111B	FAM111 trypsin like peptidase B		374393
FAM120A	family with sequence similarity 120 member A		23196
FAM124B	family with sequence similarity 124 member B		79843
FAM131B	family with sequence similarity 131 member B		9715
FAM135A	family with sequence similarity 135 member A		57579
FAM135B	family with sequence similarity 135 member B		51059
FAM149A	family with sequence similarity 149 member A		25854
FAM151A	family with sequence similarity 151 member A		338094
FAM161A	FAM161 centrosomal protein A		84140
FAM168A	family with sequence similarity 168 member A		23201
FAM169A	family with sequence similarity 169 member A		26049
FAM171A2	family with sequence similarity 171 member A2		284069
FAM177B	family with sequence similarity 177 member B		400823
FAM184B	family with sequence similarity 184 member B		27146
FAM20A	FAM20A golgi associated secretory pathway pseudokinase		54757
FAM20C	FAM20C golgi associated secretory pathway kinase		56975
FAM210B	family with sequence similarity 210 member B		116151
FAM217B	family with sequence similarity 217 member B		63939
FAM225A	family with sequence similarity 225 member A		286333
FAM227B	family with sequence similarity 227 member B		196951
FAM229B	family with sequence similarity 229 member B		619208
FAM241A	family with sequence similarity 241 member A		132720
FAM27B	family with sequence similarity 27 member B		100133121
FAM43A	family with sequence similarity 43 member A		131583
FAM49A	family with sequence similarity 49 member A		378872
FAM53B	family with sequence similarity 53 member B		9679
FAM71A	family with sequence similarity 71 member A		109450564
FAM76B	family with sequence similarity 76 member B		143684
FAM78A	family with sequence similarity 78 member A		286336
FAM78B	family with sequence similarity 78 member B		149297
FAM81B	family with sequence similarity 81 member B		153643
FAM95C	family with sequence similarity 95 member C		100289137
FANCA	FA complementation group A		2175
FANCC	FA complementation group C		2176
FANCE	FA complementation group E		2178
FANK1	fibronectin type III and ankyrin repeat domains 1		92565
FAP	fibroblast activation protein alpha		2191
FAR2	fatty acyl-CoA reductase 2		55711
FARS2	phenylalanyl-tRNA synthetase 2, mitochondrial		10667
FAS	Fas cell surface death receptor		355
FASL	Fas ligand		14103
FASLG	Fas ligand		356
FASN	fatty acid synthase		2194
FAT2	FAT atypical cadherin 2		2196
FBLIM1	filamin binding LIM protein 1		54751
FBN1	fibrillin 1		2200
FBP1	fructose-bisphosphatase 1		2203
FBXL5	F-box and leucine rich repeat protein 5		26234
FBXO16	F-box protein 16		157574
FBXO24	F-box protein 24		26261
FBXO3	F-box protein 3		26273
FBXO30	F-box protein 30		84085
FBXO32	F-box protein 32		114907
FBXO39	F-box protein 39		162517
FBXO41	F-box protein 41		150726
FBXO47	F-box protein 47		494188
FBXO9	F-box protein 9		26268
FBXW10	F-box and WD repeat domain containing 10		10517
FCER1G	Fc epsilon receptor Ig		2207
FCGBP	Fc gamma binding protein		8857
FCGR1	Fc receptor, IgG, high affinity I		14129
FCGR1A	Fc gamma receptor Ia		2209
FCGR1CP	Fc gamma receptor Ic, pseudogene		100132417
FCGR2A	Fc gamma receptor IIa		2212
FCGR2B	Fc gamma receptor IIb		2213
FCGR2C	Fc gamma receptor IIc (gene/pseudogene)		9103
FCGR3	Fc receptor, IgG, low affinity III		14131
FCGR3A	Fc gamma receptor IIIa		2214
FCRL6	Fc receptor like 6		343413
FCRLB	Fc receptor like B		127943
FDX1	ferredoxin 1		2230
FDXR	ferredoxin reductase		2232
FENDRR	FOXF1 adjacent non-coding developmental regulatory RNA		400550
FER1L4	fer-1 like family member 4 (pseudogene)		80307
FER1L6	fer-1 like family member 6		654463
FERMT1	FERM domain containing kindlin 1		55612
FEZ1	fasciculation and elongation protein zeta 1		9638
FGA	fibrinogen alpha chain		2243
FGB	fibrinogen beta chain		2244
FGD2	FYVE, RhoGEF and PH domain containing 2		221472
FGD3	FYVE, RhoGEF and PH domain containing 3		89846
FGD4	FYVE, RhoGEF and PH domain containing 4		121512
FGD5	FYVE, RhoGEF and PH domain containing 5		152273
FGD6	FYVE, RhoGEF and PH domain containing 6		55785
FGF1	fibroblast growth factor 1		2246
FGF10	fibroblast growth factor 10		2255
FGF10-AS1	FGF10 antisense RNA 1		101927075
FGF14	fibroblast growth factor 14		2259
FGF18	fibroblast growth factor 18		8817
FGF2	fibroblast growth factor 2		2247
FGF21	fibroblast growth factor 21		26291
FGF23	fibroblast growth factor 23		8074
FGF5	fibroblast growth factor 5		2250
FGF7	fibroblast growth factor 7		2252
FGF9	fibroblast growth factor 9		2254
FGFBP2	fibroblast growth factor binding protein 2		83888
FGFR2	fibroblast growth factor receptor 2		2263
FGFR4	fibroblast growth factor receptor 4		2264
FGG	fibrinogen gamma chain		2266
FGL1	fibrinogen like 1		2267
FGL2	fibrinogen like 2		10875
FGR	FGR proto-oncogene, Src family tyrosine kinase		2268
FH	fumarate hydratase		2271
FHIP1B	FHF complex subunit HOOK interacting protein 1B		84067
FHL1	four and a half LIM domains 1		2273
FHL3	four and a half LIM domains 3		2275
FHOD1	formin homology 2 domain containing 1		29109
FHOD3	formin homology 2 domain containing 3		80206
FILIP1	filamin A interacting protein 1		27145
FILIP1L	filamin A interacting protein 1 like		11259
FJX1	four-jointed box kinase 1		24147
FKBP1BP1	FKBP prolyl isomerase 1B pseudogene 1		107984636
FKBP5	FKBP prolyl isomerase 5		2289
FKTN	fukutin		2218
FLG	filaggrin		2312
FLNA	filamin A		2316
FLNC	filamin C		2318
FLNC-AS1	FLNC antisense RNA 1		110806300
FLT1	fms related receptor tyrosine kinase 1		2321
FLT3	fms related receptor tyrosine kinase 3		2322
FLT3LG	fms related receptor tyrosine kinase 3 ligand		2323
FLVCR2	FLVCR choline and putative heme transporter 2		55640
FMN1	formin 1		342184
FMNL1	formin like 1		752
FMO1	flavin containing dimethylaniline monoxygenase 1		2326
FMO4	flavin containing dimethylaniline monoxygenase 4		2329
FMO5	flavin containing dimethylaniline monoxygenase 5		2330
FN1	fibronectin 1		2335
[truncated: 4,572 more rows]
