# Supplementary material for: A scoring model based on bacterial lipopolysaccharide-related genes to predict prognosis in NSCLC
Source: Front Genet. 2024 Nov 14;15:1408000. doi: 10.3389/fgene.2024.1408000 (PMC11602480; doi:10.3389/fgene.2024.1408000)
Supplement: Supplementary file 7 [file Table4.xlsx]

## Sheet: NSCLC related DEGs 
Tag	logFC	AveExpr	t	P.Value	adj.P.Val	B
SFTPC	-8.50012	5.06449	-25.3381	4.2e-112	2.71e-110	245.05
AGER	-6.5595	3.90174	-36.3946	2e-191	6.71e-189	427.372
CLDN18	-6.0184	2.43139	-32.2297	2.51e-161	4.25e-159	358.185
SFTPA1	-5.97381	7.24053	-17.3878	4.59e-60	7.03e-59	125.532
SFTPA2	-5.71696	7.53596	-16.6853	6.24e-56	8.27e-55	116.049
SCGB1A1	-5.25106	4.73928	-16.3839	3.44e-54	4.29e-53	112.053
HBB	-4.84075	4.03893	-26.3316	4.54e-119	3.45e-117	261.059
FABP4	-4.80007	1.98272	-33.7471	2.65e-172	5.73e-170	383.417
MCEMP1	-4.50424	1.94981	-37.2942	6.71e-198	2.78e-195	442.253
SFTPD	-4.48729	5.24348	-18.0021	9.33e-64	1.6e-62	134.005
CYP4B1	-4.43309	3.12532	-22.489	1.45e-92	5.81e-91	200.157
PGC	-4.41161	3.57681	-14.4459	1.82e-43	1.57e-42	87.4702
FCN3	-4.31724	2.15809	-34.6957	3.66e-179	9.62e-177	399.185
PEBP4	-4.28303	2.57216	-24.1699	5.29e-104	2.79e-102	226.438
ADH1B	-4.27617	2.07542	-29.9413	8.25e-145	1.04e-142	320.221
AQP4	-4.2545	2.72387	-24.2984	6.88e-105	3.71e-103	228.473
HBA2	-4.21766	2.60246	-29.7475	2.04e-143	2.47e-141	317.017
CLEC3B	-4.19704	2.66545	-36.9568	1.79e-195	6.83e-193	436.677
FAM107A	-4.14568	1.53383	-44.5592	2.7e-249	3.75e-246	560.378
INMT	-4.12205	2.43092	-33.0801	1.77e-167	3.45e-165	372.324
TNNC1	-4.11812	2.07826	-33.6642	1.05e-171	2.23e-169	382.038
MARCO	-4.10647	3.78463	-23.8858	4.74e-102	2.4e-100	221.952
WIF1	-4.09234	2.18901	-21.8765	1.81e-88	6.45e-87	190.751
UPK3B	-4.03866	2.02269	-30.1854	1.44e-146	1.9e-144	324.26
TMEM100	-4.02637	1.51565	-37.1009	1.65e-196	6.53e-194	439.059
CLIC5	-4.02116	1.71036	-37.6226	2.93e-200	1.36e-197	447.676
ANKRD1	-3.98059	1.16266	-39.5306	6.56e-214	3.99e-211	479.052
SUSD2	-3.94371	3.38769	-21.7189	2.01e-87	6.87e-86	188.348
GKN2	-3.86181	1.36065	-27.7891	2.14e-129	2.02e-127	284.791
SFTPB	-3.8367	8.28577	-11.4168	1.28e-28	6.44e-28	53.4897
SLC6A4	-3.74854	0.678984	-49.8149	4.3e-285	2.79e-281	642.629
MS4A15	-3.70278	1.58488	-24.1975	3.41e-104	1.81e-102	226.874
CAV1	-3.70166	4.92309	-29.8819	2.21e-144	2.75e-142	319.238
CAVIN2	-3.64368	3.41664	-29.8287	5.33e-144	6.56e-142	318.358
FHL1	-3.62188	2.54315	-35.5247	3.76e-185	1.14e-182	412.95
VEGFD	-3.62013	1.32174	-38.0958	1.18e-203	6.22e-201	455.479
ITLN2	-3.61302	0.88039	-45.1058	4.44e-253	8.63e-250	569.073
CACNA2D2	-3.59056	2.20419	-24.4283	8.73e-106	4.8e-104	230.533
FOSB	-3.58079	3.10903	-20.2637	6.52e-78	1.67e-76	166.504
SCGB3A1	-3.56667	4.62972	-12.4459	2.23e-33	1.35e-32	64.3678
GPIHBP1	-3.50459	1.2187	-41.6465	6.45e-229	5.7e-226	513.544
CA4	-3.49039	0.8825	-48.6273	4.01e-277	1.56e-273	624.318
DES	-3.48609	1.92892	-28.9183	1.83e-137	1.99e-135	303.334
MFAP4	-3.4683	4.82222	-23.6299	2.68e-100	1.31e-98	217.926
SPOCK2	-3.44656	3.34836	-29.9831	4.12e-145	5.28e-143	320.913
PLA2G1B	-3.40979	1.56531	-25.0909	2.22e-110	1.37e-108	241.091
CPB2	-3.40902	1.07679	-29.9499	7.15e-145	9.03e-143	320.364
EDNRB	-3.39471	1.88061	-39.6731	6.33e-215	3.97e-212	481.386
NAPSA	-3.38532	5.98719	-11.1128	2.83e-27	1.35e-26	50.4165
RETN	-3.37914	1.4814	-29.8599	3.18e-144	3.94e-142	318.874
ABCA3	-3.37308	3.86261	-19.3293	5.8e-72	1.28e-70	152.843
RTKN2	-3.33509	1.53683	-45.1507	2.17e-253	4.69e-250	569.786
CRTAC1	-3.33337	2.36801	-23.0774	1.55e-96	6.88e-95	209.283
SCGB3A2	-3.32358	5.14094	-11.4719	7.23e-29	3.69e-28	54.0533
LGI3	-3.30521	1.16752	-33.5465	7.49e-171	1.57e-168	380.081
LPL	-3.26066	2.64077	-23.3449	2.36e-98	1.09e-96	213.458
MRC1	-3.25252	3.31564	-22.9782	7.28e-96	3.19e-94	207.738
NDNF	-3.24761	3.01201	-19.2124	3.15e-71	6.78e-70	151.156
GPD1	-3.23544	0.991785	-44.2195	6.15e-247	7.98e-244	554.958
FMO2	-3.22935	2.48209	-29.0771	1.33e-138	1.48e-136	305.95
C4BPA	-3.21994	4.1747	-13.1347	9.88e-37	6.8e-36	72.0432
SLC39A8	-3.20214	3.62066	-27.5336	1.41e-127	1.29e-125	280.612
AQP1	-3.19561	5.60809	-19.185	4.68e-71	1e-69	150.762
GGTLC1	-3.19151	1.8364	-18.6561	9.2e-68	1.79e-66	143.2
FOLR1	-3.19111	4.25106	-13.3539	7.95e-38	5.71e-37	74.5489
RGCC	-3.17125	5.21251	-34.0397	2.03e-174	4.75e-172	388.282
LAMP3	-3.16531	4.48891	-24.214	2.62e-104	1.39e-102	227.137
SLC34A2	-3.15266	6.40512	-11.5973	1.97e-29	1.03e-28	55.3448
AOC3	-3.14962	3.2124	-27.9841	8.74e-131	8.46e-129	287.985
HSD17B6	-3.13887	2.41566	-25.168	6.45e-111	4.05e-109	242.325
GPX3	-3.08739	5.38661	-24.3868	1.69e-105	9.25e-104	229.874
PDK4	-3.07389	2.57673	-22.6521	1.16e-93	4.8e-92	202.678
OLR1	-3.06832	3.02911	-23.9713	1.23e-102	6.27e-101	223.301
RAMP3	-3.04345	3.20739	-32.8316	1.11e-165	2.12e-163	368.191
C16orf89	-3.00208	4.06048	-11.9056	7.68e-31	4.22e-30	58.5661
C7	-2.97864	3.15142	-18.0983	2.43e-64	4.25e-63	135.346
S1PR1	-2.97832	2.91879	-34.0349	2.2e-174	5.08e-172	388.202
SFTA2	-2.97352	5.02607	-10.2162	1.77e-23	7.35e-23	41.7465
ADAMTS8	-2.96874	0.92461	-42.6107	1.06e-235	1.03e-232	529.136
VSIG4	-2.9551	3.97657	-22.0268	1.8e-89	6.6e-88	193.051
PIGR	-2.9546	4.75084	-11.3008	4.19e-28	2.07e-27	52.3094
TEK	-2.94761	1.62317	-41.915	8.25e-231	7.64e-228	517.895
EPAS1	-2.94745	5.45819	-30.2931	2.42e-147	3.2e-145	326.043
LRRK2	-2.94498	2.16202	-22.3692	9.25e-92	3.64e-90	198.31
FAM189A2	-2.93001	1.604	-31.8717	9.74e-159	1.61e-156	352.235
VSIG2	-2.92444	2.75202	-17.4821	1.26e-60	1.96e-59	126.821
CHRDL1	-2.89564	1.98615	-24.0872	1.96e-103	1.02e-101	225.131
A2M	-2.85743	6.72116	-21.7158	2.11e-87	7.19e-86	188.3
RAMP2	-2.85259	3.56539	-35.4046	2.77e-184	7.92e-182	410.957
TPPP3	-2.84124	3.38255	-20.5128	1.61e-79	4.28e-78	170.196
MAMDC2	-2.84082	1.49367	-29.3176	2.51e-140	2.83e-138	309.917
GDF10	-2.8337	0.94585	-37.2516	1.36e-197	5.51e-195	441.549
LYVE1	-2.82791	1.52274	-36.0542	5.68e-189	1.84e-186	421.733
CD52	-2.82602	4.93433	-22.0715	9.08e-90	3.35e-88	193.734
PRX	-2.82167	1.55691	-38.1269	7.08e-204	3.82e-201	455.991
DLC1	-2.82033	2.37251	-25.81	2.1e-115	1.46e-113	252.635
HSPB6	-2.81052	2.00393	-28.1622	4.69e-132	4.65e-130	290.905
CDH5	-2.78545	2.90215	-33.2932	5.1e-169	1.01e-166	375.868
CXCL2	-2.77812	3.68573	-17.1984	6.11e-59	8.94e-58	122.952
DMBT1	-2.77649	2.75258	-13.7315	9.66e-40	7.33e-39	78.9356
TCF21	-2.7699	1.0709	-40.1213	4.09e-218	2.74e-215	488.718
SELENBP1	-2.76778	4.37082	-15.5784	1.25e-49	1.35e-48	101.594
CD36	-2.76281	1.74734	-29.412	5.27e-141	6.03e-139	311.474
CLDN5	-2.7515	2.73544	-27.0396	4.52e-124	3.81e-122	272.554
CFD	-2.74948	3.84324	-23.3606	1.84e-98	8.6e-97	213.704
EMP2	-2.74855	4.80819	-32.311	6.5e-162	1.15e-159	359.535
VEPH1	-2.74636	1.24428	-31.3658	4.41e-155	6.7e-153	343.831
GPM6A	-2.73104	0.541995	-56.1239	0	0	737.033
VWF	-2.70144	4.05395	-25.5161	2.4e-113	1.59e-111	247.905
C20orf85	-2.69127	1.76766	-14.565	4.23e-44	3.74e-43	88.9218
NPR1	-2.68608	1.60046	-34.0179	2.91e-174	6.59e-172	387.919
HIGD1B	-2.68421	1.82557	-34.65	7.84e-179	2.03e-176	398.425
ADGRF5	-2.6811	3.7814	-16.5165	5.93e-55	7.59e-54	113.806
ACKR1	-2.67502	2.34086	-20.9059	4.48e-82	1.28e-80	176.063
ROBO4	-2.66403	1.90092	-38.5729	4.53e-207	2.59e-204	463.332
STX11	-2.63947	2.35847	-34.1164	5.65e-175	1.36e-172	389.558
PECAM1	-2.62515	4.44227	-30.8729	1.6e-151	2.27e-149	335.652
ANOS1	-2.60839	2.31139	-26.2663	1.31e-118	9.83e-117	260.003
RBP4	-2.59616	1.67721	-21.0874	2.92e-83	8.69e-82	178.789
ACVRL1	-2.59254	2.80229	-36.0872	3.29e-189	1.08e-186	422.279
CLIC3	-2.57324	3.24867	-18.8478	5.96e-69	1.2e-67	145.928
EMCN	-2.57157	1.55018	-34.8859	1.54e-180	4.17e-178	402.345
MSR1	-2.56754	2.73111	-23.5192	1.53e-99	7.29e-98	216.188
BTNL9	-2.56593	1.12843	-31.6597	3.32e-157	5.38e-155	348.713
FBP1	-2.55738	4.93413	-16.8149	1.1e-56	1.49e-55	117.782
TNS1	-2.55166	3.68477	-25.9676	1.65e-116	1.18e-114	255.176
PLAC9	-2.53802	1.89705	-33.7732	1.71e-172	3.79e-170	383.851
VIPR1	-2.53689	1.57968	-31.4978	4.9e-156	7.63e-154	346.024
CSRNP1	-2.53126	3.72484	-27.8792	4.89e-130	4.66e-128	286.266
HHIP	-2.52757	0.875876	-30.146	2.77e-146	3.59e-144	323.609
ALOX5AP	-2.52235	4.07292	-21.0265	7.3e-83	2.14e-81	177.873
CD93	-2.52174	3.54078	-26.7498	5.08e-122	4.08e-120	267.842
SLC1A1	-2.51533	1.98315	-24.9575	1.88e-109	1.14e-107	238.958
TNXB	-2.50725	1.05371	-32.786	2.38e-165	4.45e-163	367.434
CLEC14A	-2.499	3.26609	-29.52	8.82e-142	1.04e-139	313.259
GPRC5A	-2.49855	5.04082	-15.0602	9.01e-47	8.8e-46	95.044
PTGDS	-2.49211	4.20653	-17.235	3.71e-59	5.48e-58	123.45
AGTR2	-2.49039	0.993179	-22.964	9.08e-96	3.96e-94	207.518
ALPL	-2.48824	4.15668	-15.0053	1.79e-46	1.73e-45	94.3588
ABI3BP	-2.4764	1.62984	-28.6596	1.31e-135	1.38e-133	299.075
CSF3	-2.47512	1.05573	-20.4395	4.79e-79	1.26e-77	169.107
FGFR4	-2.46771	1.76001	-27.118	1.26e-124	1.07e-122	273.832
PTPRB	-2.45356	1.67964	-34.2986	2.72e-176	6.78e-174	392.586
ESAM	-2.44806	3.63539	-26.4009	1.48e-119	1.14e-117	262.181
MT1M	-2.44763	1.7668	-21.9934	3.01e-89	1.09e-87	192.539
GIMAP8	-2.44468	2.10601	-31.6288	5.55e-157	8.92e-155	348.2
SCN7A	-2.44288	1.1766	-29.5583	4.68e-142	5.55e-140	313.89
ADRB2	-2.43165	1.42671	-33.6657	1.03e-171	2.2e-169	382.063
LIMCH1	-2.43132	3.04598	-19.6911	2.99e-74	7e-73	158.096
CALCRL	-2.42657	2.64643	-29.441	3.26e-141	3.78e-139	311.953
NRGN	-2.42163	3.43048	-16.6037	1.86e-55	2.41e-54	114.963
LDB2	-2.41453	1.85869	-36.7527	5.27e-194	1.95e-191	433.3
SCEL	-2.41292	2.83593	-16.081	1.86e-52	2.18e-51	108.081
HYAL1	-2.40669	2.22779	-22.8787	3.43e-95	1.47e-93	206.191
MS4A7	-2.38341	2.81969	-23.8034	1.74e-101	8.75e-100	220.654
ADRB1	-2.37726	1.06847	-30.4477	1.86e-148	2.48e-146	328.603
KCNK3	-2.3745	1.22215	-25.8566	9.91e-116	6.94e-114	253.386
PLA2G4F	-2.36635	1.68239	-25.7262	8.13e-115	5.57e-113	251.286
IL33	-2.3616	2.85279	-19.2436	2e-71	4.34e-70	151.606
ATOH8	-2.34674	1.62162	-19.4313	1.32e-72	2.97e-71	154.319
SEMA3G	-2.34083	1.46534	-36.403	1.74e-191	5.94e-189	427.511
COX4I2	-2.33933	2.52452	-26.4363	8.31e-120	6.46e-118	262.755
CGNL1	-2.3377	2.0594	-26.8331	1.31e-122	1.07e-120	269.195
MYZAP	-2.33576	0.830625	-45.4055	3.78e-255	9.2e-252	573.827
MGAT3	-2.32174	1.4476	-23.6757	1.3e-100	6.42e-99	218.645
AGR3	-2.31674	3.81418	-10.7162	1.45e-25	6.51e-25	46.509
FBLN5	-2.31661	2.9385	-22.9192	1.83e-95	7.88e-94	206.82
DUOX1	-2.31295	2.60209	-20.6656	1.64e-80	4.51e-79	172.47
FLRT3	-2.31032	2.59763	-18.3913	3.94e-66	7.24e-65	139.456
GNG11	-2.30748	3.03163	-21.8727	1.91e-88	6.82e-87	190.693
SLPI	-2.30294	8.11384	-11.7852	2.75e-30	1.48e-29	57.3004
SLIT3	-2.29713	1.53135	-27.3833	1.65e-126	1.45e-124	278.157
DUSP1	-2.29531	6.61288	-18.0102	8.33e-64	1.43e-62	134.117
KLF2	-2.29195	3.14371	-21.7195	1.99e-87	6.81e-86	188.357
LIMS2	-2.28791	1.59768	-37.5139	1.77e-199	7.65e-197	445.882
ALOX5	-2.28211	3.39795	-20.8492	1.05e-81	2.97e-80	175.213
SPN	-2.28136	1.82408	-27.3283	4.05e-126	3.52e-124	277.26
TGFBR2	-2.27889	4.77942	-22.5205	8.92e-93	3.6e-91	200.643
OSCAR	-2.27403	2.41627	-24.6986	1.18e-107	6.78e-106	234.829
LRRC32	-2.27083	3.02377	-26.9954	9.3e-124	7.73e-122	271.834
SLC46A2	-2.26115	1.0304	-24.5856	7.14e-107	4.05e-105	233.032
GLIPR2	-2.25866	3.50195	-26.6837	1.49e-121	1.19e-119	266.768
FOXF1	-2.25272	1.74486	-32.2411	2.08e-161	3.55e-159	358.374
MMP28	-2.24208	2.282	-15.2249	1.13e-47	1.15e-46	97.1094
CHI3L2	-2.24061	1.98715	-18.396	3.68e-66	6.79e-65	139.522
LRRN4	-2.24042	1.65293	-15.5237	2.53e-49	2.69e-48	100.896
IL1RL1	-2.22502	0.820642	-26.1247	1.3e-117	9.42e-116	257.713
NR4A1	-2.22421	3.39876	-16.6325	1.26e-55	1.66e-54	115.346
FHL5	-2.22249	0.945116	-38.2063	1.91e-204	1.06e-201	457.298
WWC2	-2.22142	1.87848	-33.3993	8.7e-170	1.78e-167	377.633
SLCO2A1	-2.21639	3.15287	-17.8893	4.5e-63	7.57e-62	132.436
CPA3	-2.21355	3.31046	-16.2837	1.3e-53	1.58e-52	110.734
MYADM	-2.20957	5.02434	-21.0902	2.8e-83	8.34e-82	178.83
GRK5	-2.20736	2.02476	-34.2498	6.12e-176	1.51e-173	391.775
ANXA3	-2.20532	3.14341	-20.635	2.6e-80	7.08e-79	172.014
OGN	-2.20427	1.07752	-24.1763	4.78e-104	2.53e-102	226.539
KANK3	-2.20052	1.14895	-40.139	3.06e-218	2.13e-215	489.007
PPBP	-2.19986	0.872774	-21.7243	1.85e-87	6.36e-86	188.43
LYZ	-2.19926	7.06469	-12.462	1.87e-33	1.14e-32	64.5429
CCL23	-2.19879	1.08543	-29.5645	4.22e-142	5.04e-140	313.994
DPYSL2	-2.19404	3.96981	-21.52	4.16e-86	1.37e-84	185.324
HSPA12B	-2.19003	1.5556	-36.7422	6.27e-194	2.26e-191	433.127
SH2D3C	-2.18828	2.17939	-33.042	3.35e-167	6.45e-165	371.69
GIMAP6	-2.18758	2.51735	-25.7	1.24e-114	8.48e-113	250.863
JCAD	-2.18176	2.2796	-26.947	2.05e-123	1.69e-121	271.048
CYP27A1	-2.17224	4.02979	-18.6208	1.52e-67	2.92e-66	142.699
ECSCR	-2.16951	1.80333	-35.3596	5.85e-184	1.65e-181	410.21
ZNF385B	-2.16949	1.21648	-21.0046	1.02e-82	2.97e-81	177.544
COLEC12	-2.16906	2.30793	-21.1524	1.09e-83	3.35e-82	179.767
TENT5B	-2.16811	1.93303	-22.5759	3.79e-93	1.54e-91	201.499
PRG4	-2.16756	0.918948	-21.4094	2.23e-85	7.12e-84	183.649
SPARCL1	-2.16743	5.52938	-19.3371	5.18e-72	1.14e-70	152.956
RNASE1	-2.16614	7.12396	-13.1388	9.44e-37	6.5e-36	72.0892
SEMA3B	-2.16364	2.15041	-18.5064	7.72e-67	1.45e-65	141.079
MYRF	-2.16146	1.53021	-21.6407	6.62e-87	2.22e-85	187.158
SERTM1	-2.1608	0.405956	-44.8123	4.75e-251	7.7e-248	564.408
CYBRD1	-2.15716	4.4091	-21.4113	2.17e-85	6.93e-84	183.677
CAV2	-2.15671	3.80269	-21.6891	3.17e-87	1.07e-85	187.894
LRRC36	-2.15663	0.705843	-33.3842	1.12e-169	2.27e-167	377.381
ARHGAP31	-2.15183	2.19146	-28.5339	1.04e-134	1.08e-132	297.009
EFCC1	-2.15166	1.1213	-34.3587	9.99e-177	2.52e-174	393.586
TBX4	-2.1489	1.53464	-26.1398	1.02e-117	7.41e-116	257.956
TMEM125	-2.14787	4.07688	-12.5463	7.38e-34	4.57e-33	65.4668
JAM2	-2.14741	1.49057	-37.6475	1.95e-200	9.24e-198	448.086
NCKAP5	-2.13951	0.822903	-37.5427	1.1e-199	4.98e-197	446.357
ARHGEF15	-2.137	1.45274	-35.4538	1.22e-184	3.6e-182	411.774
RASGRF1	-2.13457	0.994132	-25.6292	3.88e-114	2.62e-112	249.725
ITGA8	-2.12499	1.40786	-27.4801	3.39e-127	3.04e-125	279.738
MYCT1	-2.12476	1.71168	-33.3549	1.82e-169	3.66e-167	376.894
SERPINA1	-2.11815	6.01916	-10.8249	4.99e-26	2.28e-25	47.5685
ITM2A	-2.11661	3.02737	-21.095	2.6e-83	7.81e-82	178.902
ABCA8	-2.11345	0.753575	-37.6532	1.77e-200	8.61e-198	448.181
ATP13A4	-2.11264	1.97357	-16.1254	1.04e-52	1.23e-51	108.66
ALOX15B	-2.1122	2.99322	-12.6172	3.37e-34	2.11e-33	66.2474
HSPB8	-2.11145	3.26441	-19.0391	3.83e-70	7.99e-69	148.665
FGR	-2.10426	2.71083	-24.2365	1.84e-104	9.79e-103	227.493
SLIT2	-2.10274	1.7681	-27.0137	6.9e-124	5.76e-122	272.132
ECRG4	-2.10056	0.901718	-24.2671	1.13e-104	6.06e-103	227.976
GIMAP7	-2.09844	3.16997	-21.4535	1.14e-85	3.67e-84	184.316
ACADL	-2.09435	0.82259	-35.5085	4.92e-185	1.47e-182	412.682
ITLN1	-2.09336	0.626072	-19.6903	3.02e-74	7.07e-73	158.085
C11orf96	-2.09026	3.26781	-18.3258	9.92e-66	1.79e-64	138.534
PRELP	-2.08723	3.39892	-16.6635	8.35e-56	1.1e-54	115.758
PID1	-2.08694	2.14949	-22.732	3.36e-94	1.42e-92	203.915
RRAD	-2.08382	3.03492	-13.6855	1.66e-39	1.25e-38	78.3967
NPNT	-2.07962	3.47857	-17.4266	2.7e-60	4.16e-59	126.061
GPA33	-2.07748	0.575902	-33.4497	3.76e-170	7.77e-168	378.471
HLA-DRB5	-2.07343	6.83746	-12.5391	8e-34	4.93e-33	65.3877
C14orf132	-2.07209	1.62416	-27.6747	1.4e-128	1.3e-126	282.919
HBEGF	-2.06991	3.45709	-18.4873	1.01e-66	1.89e-65	140.81
RAI2	-2.06987	2.15321	-27.1891	3.94e-125	3.39e-123	274.99
MYH11	-2.06202	2.56198	-14.8793	8.66e-46	8.18e-45	92.7915
C5AR1	-2.06112	3.15363	-22.5143	9.83e-93	3.96e-91	200.547
IL7R	-2.06098	3.12202	-17.8997	3.89e-63	6.56e-62	132.581
SEC14L6	-2.0569	1.08859	-25.1934	4.3e-111	2.71e-109	242.73
PTPN21	-2.05676	1.78468	-35.2356	4.59e-183	1.28e-180	408.153
CCN5	-2.05584	1.43695	-25.7574	4.91e-115	3.38e-113	251.788
ALDH3B1	-2.05482	3.04367	-13.983	4.88e-41	3.87e-40	81.9061
CADM1	-2.05277	2.62378	-17.176	8.29e-59	1.2e-57	122.648
EFEMP1	-2.05179	4.53106	-17.0416	5.15e-58	7.29e-57	120.83
DOK2	-2.05106	2.79197	-22.1315	3.61e-90	1.35e-88	194.655
C1QB	-2.04863	6.73938	-15.2059	1.44e-47	1.45e-46	96.8709
SCARA5	-2.04217	0.810488	-24.4669	4.73e-106	2.62e-104	231.146
FAM162B	-2.0409	1.50745	-28.7804	1.78e-136	1.9e-134	301.064
FOXA2	-2.03906	2.1814	-12.7341	9.16e-35	5.83e-34	67.5411
SELP	-2.03584	1.56556	-25.9411	2.53e-116	1.8e-114	254.748
STEAP4	-2.03305	2.84093	-12.28	1.37e-32	8.07e-32	62.565
FGD5	-2.03203	1.78354	-31.4204	1.78e-155	2.75e-153	344.738
PAPSS2	-2.03105	3.8885	-18.2015	5.71e-65	1.01e-63	136.79
NTN4	-2.02776	3.32685	-19.5218	3.53e-73	8.06e-72	155.633
TMEM139	-2.02597	1.26136	-21.1933	5.89e-84	1.82e-82	180.384
C1QA	-2.02325	6.81123	-15.7705	1.06e-50	1.18e-49	104.058
MMRN2	-2.02152	2.29195	-27.7398	4.81e-129	4.52e-127	283.983
CYYR1	-2.02032	2.22959	-28.4612	3.43e-134	3.53e-132	295.814
METTL7A	-2.01958	4.06624	-19.0624	2.74e-70	5.74e-69	148.999
FOS	-2.0184	5.9658	-14.297	1.11e-42	9.36e-42	85.6674
EDN1	-2.01774	3.40178	-16.9625	1.5e-57	2.1e-56	119.764
HPGD	-2.01662	2.78117	-11.944	5.1e-31	2.82e-30	58.9716
C1orf116	-2.01449	4.01871	-12.1835	3.9e-32	2.26e-31	61.5248
C1orf162	-2.01381	2.73718	-22.8866	3.03e-95	1.3e-93	206.314
LMO7	-2.01283	3.43613	-19.4472	1.05e-72	2.36e-71	154.549
TIE1	-2.01128	2.11158	-28.2336	1.45e-132	1.47e-130	292.077
LTBP4	-2.00163	3.83017	-20.506	1.78e-79	4.73e-78	170.095
ANKRD29	-2.00022	1.67176	-22.21	1.08e-90	4.1e-89	195.86
PPP1R14B	2.00028	5.5539	28.1475	5.97e-132	5.9e-130	290.663
PCLAF	2.00152	2.4797	22.577	3.72e-93	1.52e-91	201.517
NQO1	2.01636	5.24416	11.0957	3.36e-27	1.6e-26	50.2456
NME1	2.02727	4.07253	27.5593	9.26e-128	8.53e-126	281.032
TMEM132A	2.02768	3.32308	19.0279	4.5e-70	9.35e-69	148.504
CLCA2	2.03042	2.43458	7.29828	5.55e-13	1.48e-12	17.8874
GINS1	2.03639	2.3738	22.6362	1.49e-93	6.12e-92	202.432
PAFAH1B3	2.03891	4.44782	24.6626	2.09e-107	1.2e-105	234.256
GPT2	2.0406	2.85354	20.6306	2.77e-80	7.53e-79	171.949
IQGAP3	2.0423	2.29771	24.0486	3.61e-103	1.88e-101	224.521
PLPP2	2.04533	3.30635	23.4419	5.14e-99	2.43e-97	214.978
CNFN	2.0505	2.55228	13.8454	2.51e-40	1.94e-39	80.2767
PI3	2.05061	3.88884	6.47949	1.38e-10	3.29e-10	12.4792
PLAU	2.05186	5.31742	14.191	4.01e-42	3.31e-41	84.3903
CDKN3	2.05568	2.56219	20.6216	3.17e-80	8.58e-79	171.814
PERP	2.05617	6.74508	14.1946	3.84e-42	3.17e-41	84.4341
S100A7	2.06622	2.14145	7.29479	5.69e-13	1.52e-12	17.8631
CENPA	2.06653	2.18634	21.261	2.12e-84	6.62e-83	181.405
GAPDH	2.07111	9.71983	21.6907	3.09e-87	1.05e-85	187.918
SFN	2.07139	7.57201	12.6044	3.88e-34	2.43e-33	66.106
BUB1B	2.07151	2.27349	22.4213	4.14e-92	1.64e-90	199.112
NXPH4	2.08731	2.08852	12.162	4.92e-32	2.84e-31	61.2941
KIF11	2.09594	2.74376	23.8887	4.53e-102	2.3e-100	221.997
KRT13	2.09807	2.76039	6.35736	2.99e-10	7e-10	11.7235
ALDH3B2	2.10161	2.51154	13.9558	6.75e-41	5.33e-40	81.5829
CDT1	2.10272	2.64226	22.3606	1.06e-91	4.16e-90	198.177
IGFBP3	2.10944	5.8153	14.2577	1.79e-42	1.5e-41	85.1928
NUF2	2.11008	2.27125	21.9511	5.75e-89	2.08e-87	191.892
SPRR3	2.1135	2.11745	7.46295	1.71e-13	4.67e-13	19.0459
ECT2	2.11388	3.52421	21.1247	1.66e-83	5.03e-82	179.35
CDCA7	2.11538	2.68544	21.0297	6.95e-83	2.05e-81	177.922
MMP13	2.11761	2.12453	10.2236	1.65e-23	6.86e-23	41.8159
LARGE2	2.121	3.48119	18.4404	1.96e-66	3.65e-65	140.148
CEACAM5	2.12517	4.33778	7.43863	2.03e-13	5.55e-13	18.8733
SPRR2D	2.12713	2.20544	8.02539	2.56e-15	7.61e-15	23.1776
SPAG5	2.12795	2.67037	23.5963	4.55e-100	2.21e-98	217.398
GJB5	2.13041	2.37606	10.5497	7.34e-25	3.2e-24	44.9026
KPNA2	2.13145	5.16829	22.932	1.5e-95	6.5e-94	207.019
AURKA	2.13432	3.06333	23.4053	9.13e-99	4.29e-97	214.404
LAD1	2.13614	5.55848	20.0291	2.09e-76	5.15e-75	163.045
PBK	2.14122	2.41826	20.2529	7.65e-78	1.95e-76	166.344
TMPRSS11E	2.14271	2.03519	11.9295	5.95e-31	3.29e-30	58.8186
MMP10	2.14297	2.37454	8.90563	2.13e-18	7.23e-18	30.1755
PROM2	2.14544	3.6009	17.0162	7.25e-58	1.02e-56	120.487
THBS2	2.14641	4.40649	15.594	1.03e-49	1.11e-48	101.793
RECQL4	2.15572	2.70347	22.9722	8e-96	3.5e-94	207.644
CDC6	2.15763	2.44639	22.7796	1.6e-94	6.83e-93	204.653
KIF20A	2.16219	2.5843	24.7945	2.55e-108	1.5e-106	236.358
NCAPH	2.167	2.54966	21.8874	1.53e-88	5.48e-87	190.918
CENPF	2.16713	2.45383	22.0454	1.35e-89	4.98e-88	193.336
EEF1A2	2.17745	2.37661	9.7668	1.14e-21	4.38e-21	37.6281
TROAP	2.17944	2.29572	21.2162	4.17e-84	1.29e-82	180.728
CYP24A1	2.18609	2.29077	11.3342	2.98e-28	1.48e-27	52.6482
COL11A1	2.18953	2.13416	13.8296	3.03e-40	2.33e-39	80.0898
SAPCD2	2.19257	2.35513	22.0202	1.99e-89	7.29e-88	192.949
IQANK1	2.19422	3.70564	23.792	2.08e-101	1.04e-99	220.475
TRIP13	2.1971	2.91802	20.2858	4.7e-78	1.21e-76	166.83
MKI67	2.2028	2.72925	22.0187	2.04e-89	7.45e-88	192.926
MCM4	2.20661	3.91412	23.9036	3.57e-102	1.82e-100	222.233
DSC3	2.20926	2.40682	8.55882	3.75e-17	1.21e-16	27.3421
KIF4A	2.2139	2.39991	23.8528	7.98e-102	4.03e-100	221.432
DLGAP5	2.21485	2.43061	23.5308	1.27e-99	6.1e-98	216.37
ASF1B	2.21645	3.29193	23.2352	1.31e-97	6.03e-96	211.743
HJURP	2.21689	2.34787	23.1432	5.54e-97	2.5e-95	210.307
PRC1	2.21887	3.02326	22.3376	1.51e-91	5.89e-90	197.822
PTTG1	2.22655	3.6964	22.9271	1.61e-95	6.98e-94	206.943
CDK1	2.22906	3.32831	21.6459	6.12e-87	2.06e-85	187.237
MCM2	2.24314	3.92676	19.8522	2.82e-75	6.78e-74	160.449
TP63	2.2469	3.02818	8.63513	2.01e-17	6.56e-17	27.9571
GJB3	2.25756	2.63313	12.9309	1e-35	6.63e-35	69.7397
SPRR2A	2.26191	2.39005	7.24085	8.32e-13	2.21e-12	17.4889
CDC45	2.26259	2.54398	20.4899	2.26e-79	6e-78	169.855
KIFC1	2.26502	3.0986	22.7132	4.5e-94	1.9e-92	203.624
NECTIN4	2.27089	4.18837	20.984	1.38e-82	4.02e-81	177.235
COL3A1	2.27152	7.72928	14.6654	1.23e-44	1.11e-43	90.1524
PODXL2	2.27974	3.76446	15.9913	5.99e-52	6.95e-51	106.914
RPL39L	2.29742	3.89402	17.0539	4.36e-58	6.18e-57	120.995
NEK2	2.30059	2.49992	24.3375	3.7e-105	2.01e-103	229.092
AKR1C2	2.30439	3.48227	8.17727	7.88e-16	2.4e-15	24.3392
FAM83D	2.31806	3.25154	17.6426	1.38e-61	2.21e-60	129.026
PLK1	2.33625	2.75204	24.9372	2.6e-109	1.57e-107	238.634
CDCA5	2.34249	2.87817	22.9189	1.83e-95	7.89e-94	206.816
IGSF9	2.35252	2.61179	19.7591	1.11e-74	2.62e-73	159.088
MELK	2.35465	2.61063	22.3221	1.92e-91	7.45e-90	197.584
COL7A1	2.35486	2.55271	12.3099	9.89e-33	5.86e-32	62.8889
CXCL13	2.35528	3.62044	12.5793	5.13e-34	3.19e-33	65.8294
LY6D	2.35927	2.36178	9.09153	4.4e-19	1.53e-18	31.7344
B3GNT3	2.36373	3.0129	15.7732	1.02e-50	1.14e-49	104.093
CCNA2	2.39899	3.09176	23.3189	3.54e-98	1.64e-96	213.052
PTHLH	2.40594	2.59907	10.3054	7.63e-24	3.21e-23	42.5826
ZWINT	2.40809	3.76455	26.3776	2.15e-119	1.65e-117	261.804
FERMT1	2.41481	2.92382	20.1138	5.99e-77	1.51e-75	164.291
ETV4	2.41994	3.11507	20.0534	1.46e-76	3.62e-75	163.403
HMGA1	2.42204	6.724	24.0017	7.58e-103	3.9e-101	223.781
SOX2	2.42334	3.60767	10.1499	3.31e-23	1.36e-22	41.1295
NUSAP1	2.46129	3.62019	24.8829	6.21e-109	3.73e-107	237.767
SLC6A8	2.46723	3.8881	13.9497	7.25e-41	5.72e-40	81.511
CDCA8	2.47255	3.15698	25.8864	6.12e-116	4.33e-114	253.866
UCHL1	2.47703	3.84538	11.1967	1.21e-27	5.87e-27	51.2584
KIF2C	2.48171	2.85021	24.6097	4.86e-107	2.77e-105	233.416
PRAME	2.48507	2.30048	12.5384	8.06e-34	4.97e-33	65.3803
MDK	2.50024	6.29667	20.0902	8.49e-77	2.12e-75	163.943
CEP55	2.50095	3.01606	24.517	2.13e-106	1.19e-104	231.941
NECTIN1	2.50327	4.01063	13.9763	5.28e-41	4.19e-40	81.8261
GJB6	2.51528	2.38736	10.3038	7.75e-24	3.25e-23	42.5674
AURKB	2.52015	2.8902	22.9275	1.6e-95	6.95e-94	206.95
ALG1L	2.53726	3.09179	18.6083	1.82e-67	3.48e-66	142.522
CCNB2	2.54053	3.15793	24.3136	5.4e-105	2.93e-103	228.714
CDH3	2.54564	4.11482	16.3986	2.84e-54	3.54e-53	112.247
TNS4	2.55382	2.90257	13.308	1.35e-37	9.62e-37	74.0213
HMGB3	2.5649	5.00937	21.0363	6.3e-83	1.86e-81	178.02
COL10A1	2.57171	2.98793	17.7981	1.6e-62	2.64e-61	131.172
DSG3	2.5751	2.45484	8.96139	1.33e-18	4.55e-18	30.6401
ANLN	2.57735	2.97332	24.5677	9.5e-107	5.37e-105	232.746
COL1A1	2.59775	7.50533	16.0399	3.18e-52	3.71e-51	107.546
CA9	2.61215	2.65751	12.9184	1.15e-35	7.62e-35	69.5996
CXCL14	2.64101	4.40044	11.5608	2.88e-29	1.49e-28	54.9671
SLC7A5	2.6671	4.83352	18.889	3.3e-69	6.72e-68	146.517
SPRR1A	2.66925	2.93177	8.20057	6.57e-16	2.01e-15	24.5192
FOXM1	2.68993	3.17933	22.1596	2.34e-90	8.79e-89	195.086
CBLC	2.69693	3.62977	23.662	1.62e-100	7.92e-99	218.43
CST1	2.70285	2.62351	13.3117	1.29e-37	9.22e-37	74.0642
CCNB1	2.70688	3.99513	27.0596	3.26e-124	2.76e-122	272.88
RRM2	2.71523	3.48194	24.7755	3.45e-108	2.02e-106	236.054
KRT14	2.71625	2.96817	7.74528	2.14e-14	6.12e-14	21.0863
PITX1	2.74301	2.71686	15.6495	5.03e-50	5.51e-49	102.503
DSP	2.75045	5.38361	17.9974	9.97e-64	1.71e-62	133.939
PKP1	2.77753	3.70899	9.32852	5.66e-20	2.04e-19	33.7618
RHOV	2.80357	3.66477	17.0856	2.83e-58	4.06e-57	121.424
COL17A1	2.80465	3.11392	12.5813	5.01e-34	3.12e-33	65.8515
TK1	2.82173	5.03568	24.7061	1.04e-107	6.03e-106	234.949
CALML3	2.82756	2.6676	8.99493	1e-18	3.44e-18	30.9208
LYPD3	2.82995	3.3845	13.472	2.02e-38	1.48e-37	75.9113
KRT6B	2.8631	2.89704	9.16379	2.36e-19	8.32e-19	32.3478
SERPINB5	2.88124	2.90354	11.7905	2.6e-30	1.4e-29	57.3559
UBE2T	2.8884	4.03665	29.7823	1.15e-143	1.4e-141	317.591
GPR87	2.8985	2.99058	13.9744	5.4e-41	4.28e-40	81.804
KRT15	2.90307	3.73525	11.6725	8.98e-30	4.75e-29	56.1243
PYCR1	2.93788	4.66754	29.455	2.58e-141	3.03e-139	312.185
FAM83A	3.01662	2.96631	16.7648	2.15e-56	2.88e-55	117.111
BIRC5	3.02398	3.54156	24.8432	1.17e-108	6.98e-107	237.134
PSAT1	3.05818	3.87708	21.5137	4.58e-86	1.5e-84	185.23
CTHRC1	3.1038	4.68239	24.3443	3.32e-105	1.81e-103	229.2
MMP11	3.15291	3.30923	19.422	1.51e-72	3.38e-71	154.185
TMPRSS4	3.16356	3.35419	20.4473	4.27e-79	1.13e-77	169.222
KRT5	3.20581	4.84495	7.23467	8.69e-13	2.3e-12	17.4462
TPX2	3.22434	4.0239	25.8408	1.28e-115	8.92e-114	253.13
TOP2A	3.22579	4.06091	28.1327	7.61e-132	7.48e-130	290.421
SPRR1B	3.24219	3.39024	9.73656	1.49e-21	5.73e-21	37.3564
MMP12	3.2643	3.72925	17.0625	3.87e-58	5.51e-57	121.112
CDC20	3.30074	4.06741	27.507	2.18e-127	1.99e-125	280.178
MYBL2	3.42282	4.08734	25.2075	3.43e-111	2.17e-109	242.956
AKR1B10	3.42544	3.44454	10.575	5.75e-25	2.51e-24	45.1454
KRT16	3.55493	3.65782	11.1203	2.62e-27	1.25e-26	50.4922
GJB2	3.56065	4.04181	16.9799	1.19e-57	1.66e-56	119.997
S100A2	3.57396	5.04295	12.5003	1.23e-33	7.52e-33	64.9628
KRT17	3.57444	5.99422	10.5951	4.73e-25	2.08e-24	45.3383
MMP1	3.62234	4.39756	16.1691	5.85e-53	7.01e-52	109.232
UBE2C	3.65451	4.58328	27.461	4.63e-127	4.11e-125	279.426
GPX2	3.78939	4.45115	12.4374	2.45e-33	1.48e-32	64.2749
CRABP2	3.88345	5.50973	19.2935	9.74e-72	2.12e-70	152.326
SLC2A1	3.90884	5.58027	21.1885	6.33e-84	1.95e-82	180.311
SPP1	4.33849	6.82756	21.5226	4e-86	1.32e-84	185.364
KRT6A	4.58568	5.04865	10.9034	2.29e-26	1.06e-25	48.3387
