# Supplementary material for: A scoring model based on bacterial lipopolysaccharide-related genes to predict prognosis in NSCLC
Source: Front Genet. 2024 Nov 14;15:1408000. doi: 10.3389/fgene.2024.1408000 (PMC11602480; doi:10.3389/fgene.2024.1408000)
Supplement: Supplementary file 8 [file Table1.xlsx]

## Sheet: Additional file 1 Table S1
Samples	time	status	Age	Sex	T	N	M	Stage	Cancer_Status	smoking_history
TCGA-49-6745-01	1.43288	0	82	MALE	T2	N2	M0	Stage III	TUMOR FREE	4
TCGA-05-5420-01	1.25479	0	67	MALE	T2	N2	M0	Stage III	TUMOR FREE	4
TCGA-97-A4M2-01	1.71233	0	66	MALE	T1	N0	M0	Stage I	TUMOR FREE	2
TCGA-64-5778-01	3.57808	0	60	MALE	T2	N0	M0	Stage I	TUMOR FREE	4
TCGA-55-6642-01	6.71233	0	63	MALE	T2	N0	NA	Stage I	TUMOR FREE	2
TCGA-49-4510-01	2.45753	1	51	FEMALE	T2	N1	M0	Stage II	WITH TUMOR	2
TCGA-55-7816-01	1.28493	1	49	FEMALE	NA	NA	NA	Stage IV	WITH TUMOR	1
TCGA-97-A4M3-01	1.48219	0	69	FEMALE	T1	N0	M0	Stage I	NA	3
TCGA-NJ-A55A-01	0.0438356	0	76	FEMALE	T2	N0	M0	Stage I	TUMOR FREE	3
TCGA-49-4494-01	2.96438	1	77	MALE	T3	N2	M0	Stage III	WITH TUMOR	3
TCGA-67-3771-01	1.67397	0	77	FEMALE	T1	N0	M0	Stage I	TUMOR FREE	4
TCGA-49-6767-01	1.85753	0	46	FEMALE	T3	N0	NA	Stage II	TUMOR FREE	2
TCGA-55-8513-01	2.16986	0	77	FEMALE	T3	N0	NA	Stage II	TUMOR FREE	1
TCGA-NJ-A4YQ-01	3.92603	0	69	FEMALE	T1	N0	M0	Stage I	TUMOR FREE	4
TCGA-91-6836-01	1.14521	0	52	FEMALE	T2	N0	NA	Stage I	TUMOR FREE	2
TCGA-L9-A7SV-01	1.55068	0	69	MALE	T2	N1	M0	Stage II	TUMOR FREE	3
TCGA-55-6985-01	3.38082	0	58	FEMALE	T2	N0	NA	Stage I	TUMOR FREE	4
TCGA-05-4410-01	0.00273973	0	62	MALE	T2	N0	M0	Stage I	NA	4
TCGA-44-6147-01	2.31781	0	67	FEMALE	T1	NA	M0	Stage I	TUMOR FREE	3
TCGA-67-3773-01	1.1726	0	84	FEMALE	T2	N0	M0	Stage I	TUMOR FREE	3
TCGA-67-3772-01	1.5726	0	82	FEMALE	T2	N0	M0	Stage I	TUMOR FREE	1
TCGA-55-8506-01	0.0328767	0	62	FEMALE	T3	N0	NA	Stage II	NA	2
TCGA-44-A47A-01	1.27945	0	78	FEMALE	T2	N0	NA	Stage I	TUMOR FREE	4
TCGA-44-7659-01	1.89589	0	70	MALE	T1	N0	NA	Stage I	TUMOR FREE	2
TCGA-44-6146-01	1.99726	0	64	MALE	T3	N0	M0	Stage II	TUMOR FREE	3
TCGA-05-4427-01	2.16986	0	65	FEMALE	T2	N1	M0	Stage II	TUMOR FREE	4
TCGA-78-8662-01	9.21096	1	53	FEMALE	T2	N0	M0	Stage I	NA	2
TCGA-97-8177-01	1.36986	0	59	FEMALE	T2	N0	M0	Stage I	TUMOR FREE	1
TCGA-MP-A4TD-01	0.843836	1	71	MALE	T2	N2	M0	Stage III	NA	3
TCGA-44-2666-01	0.268493	1	43	MALE	T2	N0	M0	Stage I	WITH TUMOR	2
TCGA-73-4675-01	2.52877	1	59	MALE	T3	N1	M0	Stage III	TUMOR FREE	4
TCGA-49-4487-01	2.34521	1	72	FEMALE	T1	N0	M0	Stage I	WITH TUMOR	4
TCGA-73-4666-01	2.19452	0	52	FEMALE	T1	N0	M1	Stage IV	TUMOR FREE	4
TCGA-64-5774-01	7.33425	0	60	MALE	T2	N0	M0	Stage I	TUMOR FREE	4
TCGA-86-A4JF-01	2.02192	1	56	MALE	T3	N0	M0	Stage II	TUMOR FREE	4
TCGA-55-8091-01	1.64658	0	74	MALE	T2	N0	NA	Stage I	TUMOR FREE	3
TCGA-91-7771-01	1.35068	0	62	MALE	T3	N0	NA	Stage II	NA	4
TCGA-05-4415-01	0.252055	1	57	MALE	T4	N2	M0	Stage III	WITH TUMOR	4
TCGA-97-8175-01	1.51233	0	55	FEMALE	T2	N0	M0	Stage I	TUMOR FREE	3
TCGA-05-4382-01	1.66575	0	68	MALE	T2	N0	M0	Stage I	TUMOR FREE	4
TCGA-50-5066-01	3.95342	0	72	MALE	T2	N0	M0	Stage I	NA	1
TCGA-NJ-A55R-01	1.65479	0	67	MALE	T1	N0	NA	Stage I	TUMOR FREE	3
TCGA-MP-A4T6-01	4.90685	1	76	FEMALE	T1	N2	NA	Stage III	TUMOR FREE	3
TCGA-35-4122-01	0.619178	0	69	MALE	T1	N0	M0	Stage I	TUMOR FREE	4
TCGA-05-4389-01	3.75342	0	70	MALE	T1	N0	M0	Stage I	TUMOR FREE	3
TCGA-53-A4EZ-01	2.93699	0	63	MALE	T2	N1	NA	Stage II	TUMOR FREE	3
TCGA-44-2656-01	3.91781	0	59	MALE	T2	N0	M0	Stage I	TUMOR FREE	4
TCGA-05-5715-01	0.172603	0	69	FEMALE	T2	N0	M0	Stage I	TUMOR FREE	1
TCGA-4B-A93V-01	0.824658	1	52	FEMALE	T1	N0	M0	Stage I	WITH TUMOR	4
TCGA-05-4417-01	1.24932	0	51	FEMALE	T2	N0	M0	Stage I	TUMOR FREE	4
TCGA-62-8394-01	0.383562	1	65	FEMALE	T4	N2	M0	Stage III	TUMOR FREE	1
TCGA-62-A46O-01	3.9863	1	65	FEMALE	T2	N0	M0	Stage I	WITH TUMOR	2
TCGA-71-8520-01	0.578082	1	60	FEMALE	T2	N0	M0	Stage I	TUMOR FREE	1
TCGA-05-4420-01	2.50137	0	41	MALE	T2	N0	M0	Stage I	TUMOR FREE	2
TCGA-69-7764-01	1.13699	0	75	MALE	T1	N0	M0	Stage I	NA	3
TCGA-55-A494-01	1.32055	0	61	FEMALE	T2	N0	NA	Stage I	TUMOR FREE	3
TCGA-55-8097-01	1.30685	0	60	FEMALE	T1	N0	NA	Stage I	TUMOR FREE	4
TCGA-97-7547-01	5.3863	0	67	FEMALE	T2	N0	NA	Stage I	TUMOR FREE	3
TCGA-97-7938-01	0.0520548	1	76	FEMALE	T1	N0	NA	Stage I	TUMOR FREE	3
TCGA-49-AARN-01	3.11233	1	56	FEMALE	T1	N0	NA	Stage I	NA	5
TCGA-38-6178-01	1.23014	0	70	FEMALE	T2	N2	NA	Stage III	WITH TUMOR	1
TCGA-55-7995-01	2.43836	0	73	FEMALE	T1	N0	M0	Stage I	TUMOR FREE	4
TCGA-53-7626-01	2.54795	1	76	FEMALE	T1	N1	M0	Stage II	WITH TUMOR	4
TCGA-86-7711-01	2.86849	1	70	MALE	T2	N1	M0	Stage II	TUMOR FREE	2
TCGA-L9-A743-01	1.82192	0	56	MALE	T2	N1	M0	Stage II	TUMOR FREE	2
TCGA-78-7155-01	3.21096	1	68	MALE	T2	N0	M0	Stage I	NA	4
TCGA-78-7536-01	0.671233	1	69	MALE	T2	N2	M0	Stage III	WITH TUMOR	4
TCGA-78-7150-01	1.8274	1	59	MALE	T2	N1	M0	Stage II	WITH TUMOR	4
TCGA-91-6849-01	0.0986301	0	75	FEMALE	T2	N2	NA	Stage III	NA	3
TCGA-97-A4LX-01	1.68493	0	81	MALE	T2	N0	M0	Stage I	NA	3
TCGA-64-5815-01	2.37534	0	74	MALE	T2	N1	M0	Stage II	TUMOR FREE	3
TCGA-62-A46P-01	1.63014	1	65	MALE	T2	N0	M0	Stage I	TUMOR FREE	4
TCGA-49-4514-01	4.66027	0	79	FEMALE	T1	N0	M0	Stage I	TUMOR FREE	3
TCGA-78-7162-01	8.68493	1	75	MALE	T1	N0	M0	Stage I	NA	2
TCGA-97-8547-01	1.80274	0	78	FEMALE	T2	N2	NA	Stage III	TUMOR FREE	1
TCGA-35-4123-01	0.50137	0	38	MALE	T1	N0	M0	Stage I	TUMOR FREE	4
TCGA-L9-A443-01	0.531507	1	63	FEMALE	T1	N0	NA	Stage I	NA	4
TCGA-50-5933-01	6.5589	1	72	MALE	T4	N2	M0	Stage III	TUMOR FREE	NA
TCGA-05-4398-01	3.92329	0	47	FEMALE	T4	N3	M0	Stage III	TUMOR FREE	2
TCGA-MN-A4N1-01	2.26849	0	60	MALE	T2	N1	M0	Stage II	NA	2
TCGA-95-7948-01	1.30685	0	42	FEMALE	T2	N0	M0	Stage I	TUMOR FREE	3
TCGA-55-8092-01	0.424658	1	75	MALE	T3	N0	NA	Stage II	TUMOR FREE	4
TCGA-49-AARR-01	13.6795	0	68	MALE	T1	N0	NA	Stage I	TUMOR FREE	3
TCGA-62-8398-01	1.21918	1	55	MALE	T2	N2	M0	Stage III	TUMOR FREE	4
TCGA-38-4626-01	10.0685	0	57	FEMALE	T2	N0	M0	NA	TUMOR FREE	2
TCGA-44-5645-01	2.33699	0	61	FEMALE	T1	NA	NA	Stage I	TUMOR FREE	3
TCGA-69-7765-01	0.454795	0	56	MALE	T4	N0	NA	NA	NA	4
TCGA-78-7535-01	2.60274	1	45	MALE	T2	N0	M0	Stage I	WITH TUMOR	2
TCGA-05-5425-01	2.41918	0	68	MALE	T2	N1	M0	Stage II	TUMOR FREE	3
TCGA-44-6775-01	1.93425	0	72	FEMALE	T2	N0	NA	Stage I	NA	4
TCGA-73-7499-01	4.19726	1	81	FEMALE	T2	N0	M0	Stage I	TUMOR FREE	1
TCGA-93-A4JP-01	1.5863	0	64	MALE	NA	NA	M1	Stage IV	WITH TUMOR	1
TCGA-55-8096-01	1.9726	1	67	FEMALE	T2	N0	NA	Stage I	WITH TUMOR	2
TCGA-69-8253-01	1.16986	0	59	FEMALE	T1	N1	NA	Stage II	NA	4
TCGA-05-4426-01	2.16986	0	71	MALE	T2	N0	M0	Stage I	TUMOR FREE	3
TCGA-44-A47G-01	0.964384	0	73	FEMALE	T1	N0	M0	Stage I	TUMOR FREE	4
TCGA-95-7039-01	3.48767	0	54	FEMALE	T3	N0	NA	Stage II	TUMOR FREE	2
TCGA-38-4629-01	2.36986	1	68	MALE	T3	N0	M0	Stage II	WITH TUMOR	4
TCGA-91-6829-01	3.44932	1	78	MALE	T2	N0	NA	Stage I	TUMOR FREE	4
TCGA-64-1678-01	3.26027	0	70	FEMALE	T2	N0	M0	NA	TUMOR FREE	3
TCGA-55-8616-01	0.134247	0	58	FEMALE	T2	N0	M0	Stage I	TUMOR FREE	4
TCGA-67-3774-01	1.05753	0	73	FEMALE	T2	N0	M0	Stage I	TUMOR FREE	3
TCGA-44-2662-01	3.50959	0	65	MALE	T2	N0	M0	Stage I	NA	3
TCGA-50-5944-01	4.79726	0	69	FEMALE	T1	N0	M0	Stage I	TUMOR FREE	NA
TCGA-64-1679-01	6.81918	0	58	FEMALE	T1	N2	M0	Stage III	TUMOR FREE	2
TCGA-L4-A4E5-01	1.5863	0	48	FEMALE	T1	N0	M0	Stage I	TUMOR FREE	4
TCGA-55-6980-01	5.78082	0	56	MALE	T1	N0	M0	Stage I	TUMOR FREE	1
TCGA-44-A4SS-01	1.13973	0	73	MALE	T1	N0	M0	Stage I	TUMOR FREE	4
TCGA-05-4249-01	4.17534	0	67	MALE	T2	N0	M0	Stage I	TUMOR FREE	3
TCGA-55-7910-01	2.85205	0	50	FEMALE	T2	N0	M0	Stage II	WITH TUMOR	4
TCGA-86-A456-01	2.45753	0	78	FEMALE	T1	N0	M0	Stage I	TUMOR FREE	4
TCGA-99-8033-01	1.8	1	74	FEMALE	NA	NA	M1	Stage IV	WITH TUMOR	1
TCGA-78-7143-01	13.5945	1	62	FEMALE	T2	N0	M0	Stage I	NA	1
TCGA-78-7160-01	1.91233	1	61	MALE	T4	N2	M1	Stage IV	NA	4
TCGA-44-6778-01	5.10959	0	59	MALE	T1	N0	NA	Stage I	TUMOR FREE	4
TCGA-49-4506-01	2.73973	1	68	FEMALE	T2	N1	M0	Stage II	NA	2
TCGA-97-8171-01	1.5589	0	81	MALE	T2	N2	M1	Stage IV	WITH TUMOR	2
TCGA-55-A48Y-01	1.72877	0	69	MALE	T2	N0	M0	Stage II	TUMOR FREE	2
TCGA-55-A48X-01	1.89041	0	63	FEMALE	T1	N1	M0	Stage II	TUMOR FREE	4
TCGA-49-6743-01	4.44384	0	81	FEMALE	T1	N2	NA	Stage III	TUMOR FREE	4
TCGA-78-7163-01	19.8603	0	60	MALE	T2	N0	M0	Stage I	TUMOR FREE	4
TCGA-55-1594-01	3.23014	0	68	MALE	T2	N2	M0	Stage III	TUMOR FREE	2
TCGA-64-1681-01	3.2	1	61	FEMALE	T1	N0	M0	Stage I	NA	3
TCGA-44-6776-01	7.16986	0	60	FEMALE	T1	N0	NA	Stage I	TUMOR FREE	4
TCGA-L9-A50W-01	1.2137	1	75	MALE	T1	N1	NA	Stage II	TUMOR FREE	3
TCGA-50-5942-01	5.06301	0	67	FEMALE	T1	N0	M0	Stage I	NA	4
TCGA-05-4432-01	2.08767	0	66	MALE	T2	N1	M0	Stage II	TUMOR FREE	2
TCGA-93-7347-01	1.87397	0	76	FEMALE	T1	N0	NA	Stage I	TUMOR FREE	3
TCGA-49-6761-01	0.972603	0	68	FEMALE	T1	N2	NA	Stage III	TUMOR FREE	4
TCGA-J2-A4AG-01	2.70959	0	66	FEMALE	T1	N0	NA	Stage I	TUMOR FREE	3
TCGA-44-2668-01	2.08767	1	51	MALE	T2	N0	M0	Stage I	TUMOR FREE	4
TCGA-NJ-A4YI-01	0.0136986	1	87	FEMALE	T2	N2	M0	Stage III	NA	3
TCGA-44-5643-01	2.77808	0	53	MALE	T2	N2	M0	Stage III	TUMOR FREE	2
TCGA-78-7539-01	2.16986	0	75	FEMALE	T2	N0	M0	Stage II	NA	3
TCGA-99-8028-01	3.06575	0	50	FEMALE	T1	N0	M0	Stage I	TUMOR FREE	4
TCGA-91-A4BC-01	0.123288	0	59	MALE	T2	N0	NA	Stage II	NA	4
TCGA-75-5125-01	5.55616	1	NA	MALE	T2	N1	M0	Stage II	TUMOR FREE	3
TCGA-44-2657-01	3.70411	0	74	FEMALE	T2	NA	M0	Stage I	TUMOR FREE	4
TCGA-05-4418-01	0.753425	1	69	MALE	T3	N2	M0	Stage III	NA	2
TCGA-38-A44F-01	0.367123	0	80	MALE	T2	N0	M0	Stage I	TUMOR FREE	3
TCGA-MP-A4TC-01	0.205479	1	77	MALE	T1	N2	M0	Stage III	TUMOR FREE	3
TCGA-62-A46V-01	6.0274	0	78	FEMALE	T2	N0	M0	Stage I	TUMOR FREE	3
TCGA-49-AARQ-01	18.4466	0	41	FEMALE	T2	N0	NA	Stage I	TUMOR FREE	4
TCGA-MP-A4TK-01	1.59726	1	56	FEMALE	T2	N1	NA	Stage II	WITH TUMOR	4
TCGA-69-7979-01	1.12055	0	71	FEMALE	T2	N0	NA	Stage I	NA	2
TCGA-49-AARO-01	10.3014	0	39	FEMALE	T1	N0	NA	Stage I	WITH TUMOR	2
TCGA-55-7994-01	1.65479	0	81	MALE	T3	N0	NA	Stage II	TUMOR FREE	2
TCGA-38-4627-01	3.14521	1	64	FEMALE	T1	N1	M0	Stage II	NA	4
TCGA-55-6712-01	0.471233	1	71	MALE	T2	N1	NA	Stage II	WITH TUMOR	4
TCGA-50-5936-01	0.706849	1	58	MALE	T2	N2	M0	Stage III	NA	NA
TCGA-67-6217-01	1.1589	0	73	FEMALE	T2	N1	M0	Stage II	WITH TUMOR	3
TCGA-86-8668-01	1.16164	0	61	FEMALE	T1	N0	M0	Stage I	TUMOR FREE	1
TCGA-91-8497-01	1.19178	1	75	FEMALE	T1	N0	NA	Stage I	NA	1
TCGA-NJ-A7XG-01	1.69315	0	49	MALE	T4	N1	M0	Stage III	WITH TUMOR	3
TCGA-44-2659-01	3.74795	0	65	FEMALE	T1	N1	M0	Stage II	TUMOR FREE	4
TCGA-93-7348-01	1.45753	0	75	FEMALE	T1	N0	NA	Stage I	TUMOR FREE	4
TCGA-69-7978-01	0.369863	0	59	MALE	T2	N1	NA	Stage II	WITH TUMOR	2
TCGA-55-8512-01	1.66575	1	41	MALE	T1	N1	M1	Stage IV	WITH TUMOR	2
TCGA-93-A4JO-01	0.0931507	1	70	MALE	T1	N0	NA	Stage I	TUMOR FREE	4
TCGA-69-8254-01	1.12329	0	85	MALE	T2	NA	NA	NA	TUMOR FREE	3
TCGA-86-8672-01	0.0547945	1	59	MALE	T3	N0	M0	Stage II	TUMOR FREE	1
TCGA-91-6840-01	1.02192	0	59	FEMALE	T1	N0	M0	Stage I	TUMOR FREE	3
TCGA-73-4658-01	4.3863	1	80	FEMALE	T2	N0	M0	Stage I	TUMOR FREE	3
TCGA-50-5930-01	0.775342	1	47	MALE	T2	N2	M0	Stage III	WITH TUMOR	NA
TCGA-NJ-A4YG-01	6.19726	0	65	MALE	T2	N0	M0	Stage I	TUMOR FREE	4
TCGA-67-4679-01	1.23014	0	69	MALE	T3	N0	M0	NA	TUMOR FREE	4
TCGA-64-5775-01	0.172603	1	71	MALE	T4	N0	M0	Stage III	WITH TUMOR	2
TCGA-91-6835-01	0.219178	0	81	FEMALE	T1	N0	M0	Stage I	NA	3
TCGA-05-4424-01	2.50411	0	70	MALE	T3	N0	M0	Stage II	WITH TUMOR	4
TCGA-50-8460-01	2.27397	0	74	MALE	T1	N0	M0	Stage I	NA	NA
TCGA-83-5908-01	2.26027	0	59	FEMALE	T1	N0	M0	Stage I	TUMOR FREE	4
TCGA-L4-A4E6-01	1.19452	0	67	MALE	T1	N0	M0	Stage I	TUMOR FREE	3
TCGA-44-4112-01	2.21644	1	60	FEMALE	T2	N0	M0	Stage I	NA	3
TCGA-55-A491-01	1.71781	0	81	FEMALE	T1	N0	NA	Stage I	TUMOR FREE	3
TCGA-55-8510-01	1.47945	0	55	FEMALE	T2	N0	NA	Stage I	TUMOR FREE	2
TCGA-55-8508-01	1.69315	0	60	FEMALE	T2	N1	NA	Stage II	NA	2
TCGA-95-A4VP-01	1.66027	0	66	FEMALE	T2	N2	M0	Stage III	TUMOR FREE	4
TCGA-55-8511-01	1.51507	0	73	FEMALE	T2	N0	NA	Stage I	TUMOR FREE	2
TCGA-55-8620-01	1.03014	1	60	MALE	T1	N1	M1	Stage IV	WITH TUMOR	4
TCGA-50-5055-01	5.01644	1	79	FEMALE	T1	N1	M0	Stage II	WITH TUMOR	NA
TCGA-86-8585-01	0.969863	0	57	MALE	T2	N0	M0	Stage I	TUMOR FREE	1
TCGA-62-A472-01	2.49589	0	70	MALE	T3	N0	M0	Stage II	WITH TUMOR	2
TCGA-75-7025-01	9.05753	0	NA	MALE	T2	N0	M0	Stage I	TUMOR FREE	3
TCGA-55-7815-01	2.12055	0	76	MALE	T2	N0	NA	Stage I	TUMOR FREE	1
TCGA-62-8395-01	3.33425	0	80	FEMALE	T3	N0	M0	Stage II	WITH TUMOR	1
TCGA-55-8203-01	1.50137	0	69	FEMALE	T1	N0	M0	Stage I	TUMOR FREE	2
TCGA-99-8032-01	0.123288	0	61	MALE	T1	N0	M0	Stage I	TUMOR FREE	2
TCGA-95-8494-01	0.232877	0	67	MALE	T2	N1	M0	Stage II	NA	5
TCGA-91-8499-01	0.10137	0	76	FEMALE	T1	N0	NA	Stage I	NA	2
TCGA-55-7284-01	0.668493	1	74	MALE	T3	N0	NA	Stage II	TUMOR FREE	3
TCGA-S2-AA1A-01	1.40822	0	68	FEMALE	T1	N0	M0	Stage I	TUMOR FREE	3
TCGA-99-AA5R-01	1.80548	0	70	FEMALE	T1	N0	M0	Stage I	TUMOR FREE	2
TCGA-05-4430-01	2.08767	0	59	FEMALE	T2	N0	M0	Stage I	TUMOR FREE	4
TCGA-55-A493-01	0.0794521	0	54	FEMALE	T2	N0	M0	Stage I	TUMOR FREE	2
TCGA-97-7937-01	1.54795	0	65	MALE	T2	N0	NA	Stage I	NA	3
TCGA-86-8279-01	2.60274	0	46	MALE	T2	N1	M0	Stage II	TUMOR FREE	1
TCGA-86-8073-01	2.03014	0	58	MALE	T2	N0	M0	Stage I	TUMOR FREE	2
TCGA-55-7573-01	1.33699	0	72	FEMALE	T1	N0	NA	Stage I	TUMOR FREE	3
TCGA-55-A4DG-01	1.66849	0	71	MALE	T1	N0	NA	Stage I	TUMOR FREE	4
TCGA-55-6971-01	3.83836	0	59	FEMALE	T2	N0	NA	Stage I	TUMOR FREE	4
TCGA-55-A492-01	1.63562	0	70	FEMALE	T1	N0	NA	Stage I	TUMOR FREE	3
TCGA-50-5051-01	1.31233	1	42	FEMALE	T2	N2	M0	Stage III	TUMOR FREE	4
TCGA-50-5072-01	0.687671	1	74	MALE	T2	N2	M0	Stage III	WITH TUMOR	3
TCGA-91-6831-01	0.852055	0	66	MALE	T2	N0	NA	Stage I	TUMOR FREE	2
TCGA-97-7552-01	5.29589	0	70	MALE	T2	N0	NA	Stage I	TUMOR FREE	3
TCGA-62-8397-01	3.53425	0	70	FEMALE	T3	N0	M0	Stage II	TUMOR FREE	1
TCGA-50-5941-01	4.0411	0	55	FEMALE	T2	N2	M0	Stage III	NA	2
TCGA-55-8614-01	1.47123	0	76	MALE	T2	N0	NA	Stage I	TUMOR FREE	3
TCGA-67-3770-01	1.67397	0	70	FEMALE	T1	N0	M0	Stage I	TUMOR FREE	3
TCGA-MP-A4T4-01	7.1726	1	68	FEMALE	T2	N1	M0	Stage II	NA	2
TCGA-55-8090-01	1.6411	1	80	MALE	T1	N0	M0	Stage I	WITH TUMOR	2
TCGA-MN-A4N5-01	0.232877	0	63	MALE	T1	N0	M0	Stage I	NA	4
TCGA-78-7633-01	4.18904	1	67	MALE	T2	N0	M0	Stage I	NA	4
TCGA-44-6779-01	1.3726	1	50	FEMALE	T2	N1	NA	Stage II	WITH TUMOR	4
TCGA-95-7567-01	1.5589	0	61	MALE	T2	N1	M0	Stage II	TUMOR FREE	4
TCGA-44-3918-01	2.8411	0	60	FEMALE	T1	N0	M0	Stage I	TUMOR FREE	3
TCGA-55-6975-01	0.326027	1	61	MALE	T2	N1	M0	Stage II	WITH TUMOR	4
TCGA-69-7980-01	1.12877	0	70	FEMALE	T1	N0	M0	Stage I	TUMOR FREE	4
TCGA-55-8206-01	2.43562	0	56	MALE	T1	N0	M0	Stage I	TUMOR FREE	1
TCGA-NJ-A4YP-01	0.139726	0	52	MALE	T2	N0	M0	Stage I	TUMOR FREE	5
TCGA-55-6970-01	1.27397	1	67	FEMALE	T2	N2	NA	Stage III	WITH TUMOR	4
TCGA-38-4631-01	0.972603	1	72	FEMALE	T2	N0	M0	Stage I	WITH TUMOR	4
TCGA-55-1592-01	1.92329	1	65	MALE	T2	N0	M0	Stage I	WITH TUMOR	4
TCGA-MP-A4SW-01	4.87397	1	53	MALE	T2	N1	M0	Stage II	NA	3
TCGA-78-8640-01	19.3507	0	59	MALE	T1	N1	M0	Stage II	TUMOR FREE	2
TCGA-86-8673-01	2.36438	0	61	MALE	T2	N0	M0	Stage I	TUMOR FREE	2
TCGA-86-8674-01	2.21096	0	50	MALE	T2	N1	M0	Stage II	TUMOR FREE	4
TCGA-05-5423-01	0.416438	0	65	MALE	T2	N1	M0	Stage II	TUMOR FREE	3
TCGA-55-6978-01	0.484932	1	81	MALE	T2	N0	NA	Stage II	WITH TUMOR	1
TCGA-91-6828-01	0.887671	0	70	MALE	T1	N0	M0	Stage I	NA	3
TCGA-95-7947-01	1.30959	0	67	MALE	T1	N0	M0	Stage I	TUMOR FREE	4
TCGA-86-8075-01	1.90411	1	66	FEMALE	T2	N0	M0	Stage I	TUMOR FREE	1
TCGA-55-7728-01	1.93151	0	64	FEMALE	T2	N0	NA	Stage I	TUMOR FREE	4
TCGA-50-6595-01	0.520548	1	74	FEMALE	T2	N2	M0	Stage III	WITH TUMOR	3
TCGA-44-5644-01	2.36712	0	51	FEMALE	T2	N0	NA	Stage I	TUMOR FREE	2
TCGA-55-6981-01	3.78082	1	53	FEMALE	T1	N2	M0	Stage III	TUMOR FREE	3
TCGA-38-4630-01	2.94247	1	75	FEMALE	T2	N0	M0	Stage I	WITH TUMOR	1
TCGA-75-5147-01	3.65479	0	NA	FEMALE	T2	N0	M0	Stage I	TUMOR FREE	1
TCGA-49-4488-01	2.38356	1	74	FEMALE	T1	N0	NA	Stage I	NA	3
TCGA-50-5045-01	5.9589	1	57	FEMALE	T2	N1	M0	NA	WITH TUMOR	NA
TCGA-44-7667-01	3.00822	0	49	FEMALE	T3	N0	NA	Stage II	TUMOR FREE	2
TCGA-78-7154-01	1.6274	1	72	MALE	T3	N2	M0	Stage III	NA	4
TCGA-38-7271-01	2.19452	1	72	FEMALE	T1	N0	M0	Stage I	WITH TUMOR	4
TCGA-44-8119-01	0.783562	0	73	MALE	T3	N0	M0	Stage II	TUMOR FREE	2
TCGA-99-7458-01	2.04932	0	74	FEMALE	T4	N0	M0	Stage III	TUMOR FREE	4
TCGA-86-8054-01	3.14795	0	61	MALE	T2	N1	M0	Stage II	TUMOR FREE	2
TCGA-50-6591-01	0.328767	1	63	FEMALE	T2	N0	M1	Stage IV	WITH TUMOR	1
TCGA-97-A4M5-01	1.73973	0	83	MALE	T1	N0	M0	Stage I	NA	3
TCGA-95-A4VN-01	1.51781	0	62	FEMALE	T2	N1	M0	Stage II	TUMOR FREE	4
TCGA-L9-A5IP-01	0.161644	1	40	FEMALE	T3	N2	M1	Stage IV	WITH TUMOR	4
TCGA-49-4501-01	3.89589	1	67	FEMALE	T2	N0	M0	Stage I	WITH TUMOR	1
TCGA-73-4662-01	6.89315	0	65	FEMALE	T1	N0	M0	Stage I	TUMOR FREE	3
TCGA-50-5939-01	1.26301	1	85	MALE	T2	N0	M0	Stage I	TUMOR FREE	3
TCGA-62-A46R-01	4.72877	1	54	FEMALE	T2	N0	M0	Stage I	TUMOR FREE	4
TCGA-73-4668-01	1.28219	0	66	FEMALE	T2	N1	M0	Stage II	WITH TUMOR	4
TCGA-49-4486-01	6.35342	1	72	MALE	T1	N0	M0	Stage I	WITH TUMOR	3
TCGA-78-7159-01	5.41096	0	60	FEMALE	T1	NA	M0	Stage I	NA	4
TCGA-55-7726-01	1.78904	0	72	FEMALE	T1	N0	NA	Stage I	TUMOR FREE	3
TCGA-55-A57B-01	1.49863	0	80	FEMALE	T1	N0	M0	Stage I	TUMOR FREE	1
TCGA-97-7554-01	2.12603	0	83	FEMALE	T2	N2	M0	Stage III	TUMOR FREE	3
TCGA-05-5428-01	1.83836	0	57	MALE	T1	N1	M0	Stage II	TUMOR FREE	3
TCGA-L9-A8F4-01	1.30685	0	64	FEMALE	T2	N0	NA	Stage I	TUMOR FREE	2
TCGA-95-7562-01	0.241096	1	71	MALE	T2	N1	M0	Stage II	TUMOR FREE	3
TCGA-44-6777-01	2.70685	1	85	FEMALE	T2	NA	NA	Stage I	TUMOR FREE	4
TCGA-78-7161-01	0.8	1	69	FEMALE	T3	N0	M0	Stage II	WITH TUMOR	4
TCGA-J2-A4AD-01	1.50959	1	61	FEMALE	T1	N0	NA	Stage I	TUMOR FREE	2
TCGA-78-7145-01	2.26575	1	52	FEMALE	T4	N1	M1	Stage IV	WITH TUMOR	4
TCGA-55-8205-01	1.64384	0	76	FEMALE	T2	N0	M0	Stage II	TUMOR FREE	4
TCGA-95-7043-01	1.38082	1	63	FEMALE	T1	N0	NA	Stage I	TUMOR FREE	4
TCGA-55-8299-01	1.28767	1	61	FEMALE	T1	N0	NA	Stage I	TUMOR FREE	4
TCGA-05-4402-01	0.671233	1	57	FEMALE	T2	NA	M1	Stage IV	TUMOR FREE	1
TCGA-MP-A4TF-01	0.923288	1	58	FEMALE	T2	N0	M0	Stage II	WITH TUMOR	4
TCGA-78-8660-01	0.882192	1	69	MALE	T2	N1	M0	Stage II	WITH TUMOR	4
TCGA-75-6206-01	7.09863	0	NA	MALE	T2	N0	M0	Stage I	TUMOR FREE	3
TCGA-35-5375-01	0.726027	0	61	MALE	T2	N2	M0	Stage III	TUMOR FREE	4
TCGA-05-4403-01	1.5863	0	76	MALE	T2	N0	M0	Stage I	NA	3
TCGA-50-5049-01	8.47945	0	70	MALE	T2	N0	M0	Stage I	TUMOR FREE	NA
TCGA-73-7498-01	3.26027	0	58	FEMALE	T1	N0	M0	Stage I	TUMOR FREE	4
TCGA-44-7669-01	1.57534	1	59	MALE	T1	N1	NA	Stage II	WITH TUMOR	2
TCGA-55-7913-01	1.53973	1	61	FEMALE	T1	N0	NA	Stage I	TUMOR FREE	2
TCGA-49-AAR9-01	0.715068	1	61	MALE	T3	N0	NA	Stage II	WITH TUMOR	2
TCGA-05-4395-01	0.00273973	1	76	MALE	T4	N2	M0	Stage III	TUMOR FREE	3
TCGA-55-8208-01	1.84932	0	73	FEMALE	T1	N0	M0	Stage I	TUMOR FREE	2
TCGA-86-A4P8-01	2.20822	0	59	FEMALE	T1	N2	NA	Stage III	NA	1
TCGA-44-A4SU-01	1.12329	1	67	FEMALE	T1	N0	NA	Stage I	TUMOR FREE	4
TCGA-L9-A444-01	0.843836	0	60	FEMALE	T1	N0	NA	Stage I	NA	2
TCGA-91-6830-01	0.167123	0	65	FEMALE	T1	N1	NA	Stage II	WITH TUMOR	4
TCGA-49-4490-01	1.05753	1	45	FEMALE	T3	N2	M0	Stage III	NA	3
TCGA-05-4422-01	1.00274	0	68	MALE	T2	N0	M0	Stage I	NA	4
TCGA-55-6987-01	5.85753	0	77	MALE	T1	N0	M0	Stage I	TUMOR FREE	4
TCGA-97-A4M0-01	1.78904	0	60	FEMALE	T2	N0	M0	Stage I	NA	4
TCGA-97-7553-01	5.12603	0	58	FEMALE	T1	N0	NA	Stage I	TUMOR FREE	2
TCGA-97-7546-01	3.52329	0	76	FEMALE	T1	N0	NA	Stage I	TUMOR FREE	3
TCGA-44-6774-01	1.80548	0	56	FEMALE	T1	N2	M0	Stage III	NA	2
TCGA-50-5931-01	1.19178	1	75	FEMALE	T2	N0	M0	Stage I	TUMOR FREE	4
TCGA-55-8089-01	1.92603	1	56	MALE	T1	N0	M0	Stage I	TUMOR FREE	2
TCGA-55-6972-01	4.47397	1	72	MALE	T2	N0	M0	Stage I	TUMOR FREE	2
TCGA-55-7281-01	2.39178	0	70	FEMALE	T1	N0	M0	Stage I	TUMOR FREE	4
TCGA-49-6744-01	4.6137	0	64	FEMALE	T2	N1	NA	Stage II	TUMOR FREE	4
TCGA-69-7973-01	0.632877	0	42	FEMALE	T2	N0	M0	Stage I	TUMOR FREE	4
TCGA-55-8204-01	1.4137	0	87	FEMALE	T2	N0	NA	Stage I	TUMOR FREE	3
TCGA-50-6673-01	0.0630137	1	84	FEMALE	T1	N0	M0	Stage I	NA	1
TCGA-86-7954-01	1.66027	0	68	FEMALE	T2	N0	M0	Stage I	TUMOR FREE	3
TCGA-50-6590-01	3.53151	1	72	FEMALE	T2	N0	M0	Stage I	TUMOR FREE	4
TCGA-55-8087-01	1.26849	0	59	FEMALE	T2	N0	NA	Stage I	TUMOR FREE	1
TCGA-05-4405-01	1.67397	0	74	FEMALE	T2	N0	M0	Stage I	TUMOR FREE	4
TCGA-97-8176-01	1.28493	1	63	MALE	T3	N1	M0	Stage III	TUMOR FREE	4
TCGA-55-A48Z-01	1.7863	0	60	FEMALE	T1	N3	NA	Stage III	WITH TUMOR	4
TCGA-86-8671-01	2.30137	0	72	FEMALE	T2	N1	M0	Stage II	WITH TUMOR	1
TCGA-69-7974-01	0.506849	0	54	FEMALE	T2	N2	NA	Stage III	WITH TUMOR	4
TCGA-38-4632-01	3.72055	1	42	MALE	T2	N1	M1	Stage IV	WITH TUMOR	4
TCGA-93-8067-01	0.512329	0	77	MALE	T2	N0	NA	Stage I	TUMOR FREE	4
TCGA-78-7540-01	3.28219	1	66	FEMALE	T2	N0	M0	Stage I	NA	1
TCGA-78-7152-01	3.33151	1	65	MALE	T2	N0	M0	Stage I	WITH TUMOR	4
TCGA-05-4250-01	0.334247	1	79	FEMALE	T3	N1	M0	Stage III	NA	4
TCGA-MP-A4TA-01	2.60548	1	75	FEMALE	T1	N0	M0	Stage I	WITH TUMOR	4
TCGA-97-A4M7-01	1.72603	0	74	MALE	T1	N0	M0	Stage I	TUMOR FREE	3
TCGA-78-7158-01	0.493151	1	59	FEMALE	T4	N2	M0	Stage III	WITH TUMOR	4
TCGA-55-7574-01	2.72877	1	64	FEMALE	T2	N0	M0	Stage I	WITH TUMOR	4
TCGA-05-4384-01	1.16986	0	66	MALE	T2	N2	M0	Stage III	NA	3
TCGA-05-4433-01	2.00274	0	82	MALE	T2	N0	M0	Stage I	TUMOR FREE	3
TCGA-05-5429-01	0.756164	1	60	MALE	T3	N2	M0	Stage III	TUMOR FREE	1
TCGA-78-8655-01	6.46849	0	77	FEMALE	T1	N0	M0	Stage I	NA	4
TCGA-86-8280-01	1.92329	0	54	FEMALE	T2	N0	M0	Stage II	TUMOR FREE	1
TCGA-50-6592-01	2.13151	1	71	FEMALE	T2	N0	M0	Stage I	WITH TUMOR	4
TCGA-86-A4P7-01	1.13973	0	63	FEMALE	T2	N0	M0	Stage I	TUMOR FREE	1
TCGA-86-8076-01	2.72329	0	42	MALE	T1	N0	M0	Stage I	TUMOR FREE	1
TCGA-97-A4M1-01	1.64932	0	52	FEMALE	T1	N0	M0	Stage I	NA	3
TCGA-64-1676-01	4.73699	0	58	MALE	T1	N0	M0	Stage I	TUMOR FREE	2
TCGA-05-4390-01	3.08767	0	58	FEMALE	T2	N0	M0	Stage I	TUMOR FREE	4
TCGA-55-7914-01	0.515068	1	71	FEMALE	T1	N1	NA	Stage II	WITH TUMOR	2
TCGA-49-AAR4-01	2.41096	1	51	MALE	T2	N2	NA	Stage III	WITH TUMOR	2
TCGA-55-8505-01	1.20822	0	62	MALE	T1	N2	NA	Stage III	TUMOR FREE	1
TCGA-44-7660-01	1.62466	0	72	MALE	T2	N0	NA	Stage I	TUMOR FREE	2
TCGA-50-5044-01	1.71233	1	72	FEMALE	T4	N1	M0	Stage III	WITH TUMOR	NA
TCGA-55-8514-01	1.4274	0	70	FEMALE	T2	N0	NA	Stage I	TUMOR FREE	4
TCGA-05-4425-01	1.83562	0	70	FEMALE	T2	N0	M1	Stage IV	NA	3
TCGA-69-7763-01	1.89315	0	69	MALE	T1	N0	M0	Stage I	NA	4
TCGA-MP-A4T8-01	0.443836	1	68	MALE	T2	N2	M0	Stage III	NA	3
TCGA-49-6742-01	1.33973	1	70	MALE	T2	N1	M0	Stage II	TUMOR FREE	3
TCGA-97-7941-01	1.32877	0	72	FEMALE	T1	N0	NA	Stage I	TUMOR FREE	3
TCGA-91-6848-01	0.616438	0	59	MALE	T2	N2	NA	Stage III	NA	4
TCGA-78-7167-01	7.34795	1	77	MALE	T2	N0	M1	Stage IV	WITH TUMOR	2
TCGA-64-5779-01	2.36986	0	61	MALE	T2	N2	M0	Stage III	TUMOR FREE	4
TCGA-44-3917-01	3.24384	0	33	FEMALE	T2	N0	M0	Stage I	TUMOR FREE	2
TCGA-J2-8194-01	1.9863	0	69	FEMALE	T3	N0	NA	Stage II	NA	3
TCGA-86-7701-01	2.59726	0	66	MALE	T2	N0	M1	Stage IV	TUMOR FREE	1
TCGA-NJ-A55O-01	0.0383562	0	56	FEMALE	T1	N1	M0	Stage II	TUMOR FREE	4
TCGA-75-5146-01	6.49041	0	NA	MALE	T2	N0	M0	Stage I	TUMOR FREE	3
TCGA-55-7283-01	1.67123	0	76	FEMALE	T3	N2	NA	Stage III	WITH TUMOR	3
TCGA-78-7149-01	10.7973	0	71	MALE	T4	N0	M0	Stage III	NA	2
TCGA-49-AAR0-01	13.0575	0	57	MALE	T1	N0	NA	Stage I	TUMOR FREE	2
TCGA-69-A59K-01	1.62192	0	60	FEMALE	T3	N0	M0	Stage II	TUMOR FREE	4
TCGA-62-8399-01	7.38904	0	62	MALE	T2	N2	M0	Stage III	TUMOR FREE	4
TCGA-44-7670-01	2.41918	0	47	FEMALE	T1	N1	M0	Stage II	TUMOR FREE	2
TCGA-44-2655-01	3.63014	0	65	FEMALE	T1	N0	M0	Stage I	TUMOR FREE	3
TCGA-62-A46S-01	4.53151	1	73	MALE	T2	N0	M0	Stage I	WITH TUMOR	4
TCGA-53-7624-01	2.86027	1	40	FEMALE	T2	N0	M1	Stage IV	WITH TUMOR	2
TCGA-86-8359-01	1.21918	1	52	MALE	T3	N2	M0	Stage III	TUMOR FREE	2
TCGA-05-4434-01	1.25479	1	67	FEMALE	T4	N1	M1	Stage IV	NA	2
TCGA-44-A479-01	1.33425	0	73	FEMALE	T2	N0	NA	Stage I	TUMOR FREE	4
TCGA-97-8552-01	1.71781	0	55	FEMALE	T1	N0	NA	Stage I	TUMOR FREE	1
TCGA-80-5608-01	7.76164	0	NA	FEMALE	T1	N0	M0	Stage I	TUMOR FREE	2
TCGA-78-7220-01	2.2137	1	53	FEMALE	T2	N2	M0	Stage III	WITH TUMOR	2
TCGA-55-5899-01	2.55068	0	58	MALE	T1	N1	M0	NA	NA	2
TCGA-44-8117-01	1.05753	0	54	FEMALE	T2	N0	M0	Stage I	TUMOR FREE	4
TCGA-53-7813-01	1.16438	0	51	FEMALE	T4	N0	M0	Stage III	TUMOR FREE	4
TCGA-91-8496-01	1.3863	0	63	FEMALE	T2	NA	NA	Stage I	NA	1
TCGA-44-7671-01	2.43836	0	64	MALE	T2	N0	M0	Stage I	TUMOR FREE	3
TCGA-86-8669-01	2.5726	0	64	MALE	T1	N0	M0	Stage I	TUMOR FREE	2
TCGA-86-8074-01	0.0684932	0	62	FEMALE	T1	N1	M0	Stage II	TUMOR FREE	2
TCGA-55-7576-01	1.83836	0	54	MALE	T2	N0	M0	Stage I	TUMOR FREE	2
TCGA-95-8039-01	2.27671	0	72	MALE	T1	N0	NA	Stage I	TUMOR FREE	1
TCGA-55-7727-01	0.328767	0	70	MALE	T1	N2	NA	Stage III	TUMOR FREE	2
TCGA-MP-A4SV-01	7.18082	1	67	MALE	T2	N0	M0	Stage I	NA	2
TCGA-75-6214-01	3.05753	1	NA	FEMALE	T2	N2	M0	Stage III	WITH TUMOR	2
TCGA-55-8301-01	1.46575	0	58	MALE	T2	N0	NA	Stage I	TUMOR FREE	2
TCGA-55-8207-01	2.67945	0	73	MALE	T2	N0	NA	Stage I	TUMOR FREE	3
TCGA-44-A47B-01	0.789041	0	79	MALE	T2	N0	M0	Stage I	TUMOR FREE	3
TCGA-44-2665-01	3.56712	0	55	FEMALE	T2	N1	M0	Stage II	TUMOR FREE	1
TCGA-80-5611-01	7.11233	0	NA	MALE	T2	N0	M0	Stage I	TUMOR FREE	4
TCGA-78-7537-01	4.44658	1	72	MALE	T2	N0	M0	Stage I	NA	3
TCGA-50-6597-01	3.47671	1	79	FEMALE	T2	N0	M0	Stage I	TUMOR FREE	1
TCGA-50-5068-01	4.10959	1	59	FEMALE	T2	N1	NA	Stage II	WITH TUMOR	NA
TCGA-91-A4BD-01	1.65479	0	78	MALE	T1	N1	NA	Stage II	TUMOR FREE	3
TCGA-55-7724-01	1.93425	0	76	FEMALE	T2	N0	NA	Stage I	TUMOR FREE	4
TCGA-50-5935-01	1.79178	1	86	FEMALE	T1	N0	M0	Stage I	NA	NA
TCGA-69-8255-01	0.356164	0	71	MALE	T1	N0	M0	Stage I	NA	2
TCGA-95-A4VK-01	1.7863	0	74	FEMALE	T2	N2	M0	Stage III	TUMOR FREE	3
TCGA-55-A490-01	0.273973	1	78	MALE	T2	N0	NA	Stage II	TUMOR FREE	3
TCGA-38-4625-01	8.14795	0	66	FEMALE	T2	N0	M0	Stage I	NA	2
TCGA-86-7955-01	2.93973	0	62	MALE	T2	N0	M0	Stage I	TUMOR FREE	1
TCGA-05-4244-01	0.00273973	0	70	MALE	T2	N2	M1	Stage IV	TUMOR FREE	4
TCGA-86-6851-01	0.493151	0	73	FEMALE	T1	N1	M0	Stage II	TUMOR FREE	2
TCGA-MP-A4TH-01	2.03288	0	70	FEMALE	T1	N0	M0	Stage I	TUMOR FREE	3
TCGA-55-8507-01	1.14795	0	53	MALE	T1	N0	NA	Stage I	TUMOR FREE	2
TCGA-55-8085-01	2.47945	0	64	MALE	T1	N0	M0	Stage I	TUMOR FREE	2
TCGA-73-A9RS-01	0.934247	1	41	MALE	T3	N0	M0	Stage II	WITH TUMOR	2
TCGA-MP-A5C7-01	6.16164	0	76	FEMALE	T2	N0	M0	Stage I	TUMOR FREE	3
TCGA-44-6145-01	1.63288	0	62	FEMALE	T1	N0	M0	Stage I	TUMOR FREE	4
TCGA-86-8055-01	0.342466	1	79	MALE	T2	N1	M0	Stage II	TUMOR FREE	2
TCGA-55-6984-01	2.08493	1	71	FEMALE	T2	N1	M0	Stage II	WITH TUMOR	NA
TCGA-49-4507-01	0.736986	1	73	FEMALE	T3	N1	M0	Stage III	WITH TUMOR	4
TCGA-73-4659-01	1.95068	1	66	MALE	T2	N2	M0	Stage III	WITH TUMOR	3
TCGA-86-8056-01	0.383562	0	63	FEMALE	T4	N0	M0	Stage III	TUMOR FREE	3
TCGA-44-3396-01	3.09863	0	74	FEMALE	T2	N2	M0	Stage III	TUMOR FREE	2
TCGA-50-8457-01	3.08493	0	63	FEMALE	T1	N0	M0	Stage I	TUMOR FREE	4
TCGA-75-7027-01	8.38356	0	NA	MALE	T2	N0	M0	Stage I	TUMOR FREE	2
TCGA-05-4397-01	2.00548	1	65	MALE	T2	N1	M0	Stage II	NA	2
TCGA-44-6148-01	1.93151	0	60	MALE	T1	N0	M0	Stage I	TUMOR FREE	3
TCGA-MP-A4T7-01	0.460274	1	75	FEMALE	T2	N0	M1	Stage IV	NA	4
TCGA-86-7713-01	3.1726	0	70	MALE	T2	N0	M0	Stage II	TUMOR FREE	1
TCGA-69-8453-01	2.23014	0	77	MALE	T3	N0	NA	Stage II	WITH TUMOR	3
TCGA-93-A4JN-01	1.96986	0	71	MALE	T2	N0	M1	Stage IV	WITH TUMOR	3
TCGA-44-3398-01	3.18904	0	77	FEMALE	T1	N0	M0	Stage I	TUMOR FREE	4
TCGA-97-A4M6-01	1.5589	0	45	FEMALE	T1	N0	M0	Stage I	NA	1
TCGA-73-4676-01	0.772603	1	45	MALE	T2	N1	M0	Stage II	TUMOR FREE	4
TCGA-49-AARE-01	3.36986	1	51	FEMALE	T1	N0	NA	Stage I	WITH TUMOR	4
TCGA-49-4512-01	2.48219	1	69	FEMALE	T2	N2	NA	Stage III	WITH TUMOR	1
TCGA-MP-A4TE-01	2.45753	1	56	MALE	T2	N0	NA	Stage II	WITH TUMOR	4
TCGA-97-8179-01	1.19452	0	72	MALE	T1	N0	M0	Stage I	TUMOR FREE	3
TCGA-86-8281-01	0.00273973	0	75	MALE	T1	NA	M0	Stage I	TUMOR FREE	3
TCGA-MP-A4TI-01	1.17808	1	72	MALE	T2	N1	M0	Stage II	WITH TUMOR	3
TCGA-MP-A4TJ-01	0.931507	1	62	FEMALE	T1	N0	M0	Stage I	NA	2
TCGA-35-3615-01	0.0410959	0	57	MALE	T2	N0	M0	Stage I	TUMOR FREE	1
TCGA-55-1596-01	5.66027	0	55	MALE	T2	N1	M0	Stage II	TUMOR FREE	2
TCGA-73-4677-01	0.106849	1	74	MALE	T2	N0	M0	NA	WITH TUMOR	3
TCGA-62-A471-01	3.41644	0	64	MALE	T2	N1	M0	Stage II	TUMOR FREE	4
TCGA-49-4505-01	1.17534	1	61	FEMALE	T2	N1	M0	Stage II	WITH TUMOR	4
TCGA-MN-A4N4-01	3.22192	0	57	MALE	T1	N0	M0	Stage I	NA	2
TCGA-78-7542-01	0.882192	1	56	MALE	T2	N0	M0	Stage I	NA	2
TCGA-78-7147-01	1.60822	1	67	FEMALE	T2	N1	M0	Stage II	WITH TUMOR	2
TCGA-86-8358-01	1.79178	0	44	MALE	T2	N0	M0	Stage I	TUMOR FREE	2
TCGA-J2-8192-01	2.0274	0	65	FEMALE	T2	N1	NA	Stage II	TUMOR FREE	1
TCGA-99-8025-01	2.90685	0	72	FEMALE	T3	N2	M0	Stage III	TUMOR FREE	4
TCGA-73-4670-01	0.361644	0	69	FEMALE	T2	N0	M1	Stage IV	WITH TUMOR	4
TCGA-62-A470-01	3.27397	1	84	MALE	T2	N0	M0	Stage I	WITH TUMOR	3
TCGA-86-7714-01	1.71507	1	61	FEMALE	T1	N2	M0	Stage III	WITH TUMOR	2
TCGA-44-7661-01	1.52877	1	69	FEMALE	T2	N0	M0	Stage I	TUMOR FREE	3
TCGA-55-6986-01	8.93699	0	74	FEMALE	T2	N0	M0	Stage I	TUMOR FREE	1
TCGA-44-3919-01	2.8137	1	71	FEMALE	T1	N0	M0	Stage I	TUMOR FREE	1
TCGA-MP-A4SY-01	4.11507	1	61	MALE	T2	N1	M0	Stage II	TUMOR FREE	4
TCGA-55-6979-01	0.652055	1	59	FEMALE	T2	N1	M0	Stage II	WITH TUMOR	3
TCGA-69-7761-01	0.512329	0	84	MALE	T2	N0	NA	Stage I	TUMOR FREE	3
TCGA-55-8094-01	1.48493	0	51	MALE	T2	N0	M1	Stage IV	WITH TUMOR	4
TCGA-55-8615-01	1.22466	0	67	MALE	T3	N2	NA	Stage III	TUMOR FREE	2
TCGA-50-7109-01	0.846575	1	60	MALE	T1	N0	M0	Stage I	NA	2
TCGA-78-7153-01	9.96164	0	65	FEMALE	T2	N0	M0	Stage I	NA	4
TCGA-64-5781-01	4.27397	0	55	FEMALE	T2	N0	M0	Stage I	TUMOR FREE	4
TCGA-55-7903-01	1.55616	0	64	MALE	T1	N0	NA	Stage I	TUMOR FREE	2
TCGA-55-7725-01	1.2137	0	68	FEMALE	T1	N0	NA	Stage I	TUMOR FREE	3
TCGA-50-8459-01	3.06849	0	68	MALE	T3	N0	M0	Stage II	WITH TUMOR	2
TCGA-62-8402-01	4.10685	1	73	FEMALE	T2	N2	M0	Stage III	WITH TUMOR	1
TCGA-97-8174-01	0.452055	1	67	MALE	T2	N0	M0	Stage II	NA	3
TCGA-86-6562-01	1.03288	1	52	MALE	T2	N1	M0	Stage II	TUMOR FREE	1
TCGA-44-7672-01	1.9726	0	52	FEMALE	T1	N0	M0	Stage I	TUMOR FREE	2
TCGA-64-1677-01	1.72329	1	77	FEMALE	T2	N2	M0	Stage III	NA	2
TCGA-55-6543-01	1.19452	0	60	FEMALE	T1	N0	NA	Stage I	TUMOR FREE	4
TCGA-44-7662-01	0.6	0	61	MALE	T2	N0	NA	Stage I	TUMOR FREE	2
TCGA-49-AAR2-01	6.09589	0	64	MALE	T2	N0	NA	Stage I	TUMOR FREE	4
TCGA-55-8619-01	1.14247	0	72	FEMALE	T3	N0	NA	Stage II	TUMOR FREE	1
TCGA-86-A4D0-01	0.320548	1	48	MALE	T2	N0	M0	Stage II	TUMOR FREE	2
TCGA-55-7570-01	2.26027	0	60	MALE	T1	N0	NA	Stage I	TUMOR FREE	2
TCGA-NJ-A4YF-01	5.92329	0	50	FEMALE	T1	N0	M0	Stage I	NA	3
TCGA-50-6593-01	0.923288	1	49	FEMALE	T1	N2	M0	Stage III	WITH TUMOR	4
TCGA-67-6216-01	0.389041	0	57	FEMALE	T1	N0	M0	Stage I	TUMOR FREE	1
TCGA-78-7148-01	1.71781	1	71	MALE	T2	N1	M0	Stage II	NA	2
TCGA-MP-A4T9-01	3.46849	1	54	FEMALE	T2	N2	NA	Stage III	WITH TUMOR	4
TCGA-50-5932-01	3.3863	1	75	MALE	T2	N1	M0	Stage II	WITH TUMOR	NA
TCGA-62-A46Y-01	1.13699	1	70	FEMALE	T2	N2	M0	Stage III	WITH TUMOR	1
TCGA-91-6847-01	2.30959	0	62	FEMALE	T2	N0	NA	Stage I	NA	3
TCGA-69-7760-01	0.556164	0	73	MALE	T3	N0	M0	Stage II	NA	1
TCGA-67-6215-01	0.479452	0	52	FEMALE	T2	N0	M0	Stage I	TUMOR FREE	1
TCGA-93-A4JQ-01	1.44384	0	49	MALE	T1	N0	NA	Stage I	TUMOR FREE	3
TCGA-44-2661-01	3.17808	0	69	FEMALE	T1	N0	M0	Stage I	TUMOR FREE	1
TCGA-38-4628-01	4.09041	1	65	FEMALE	T2	N1	M0	Stage II	WITH TUMOR	1
TCGA-78-7156-01	2.67671	1	62	MALE	T4	N1	M1	Stage IV	NA	3
TCGA-64-1680-01	3.08767	0	63	MALE	T2	N2	M1	Stage IV	TUMOR FREE	3
TCGA-55-7907-01	0.942466	1	77	MALE	T2	N1	NA	Stage II	TUMOR FREE	3
TCGA-50-5946-01	4.43288	0	62	MALE	T1	N0	NA	Stage I	WITH TUMOR	4
TCGA-71-6725-01	0.70411	0	48	FEMALE	T2	N0	M0	Stage I	TUMOR FREE	2
TCGA-05-4396-01	0.832877	1	76	MALE	T4	N1	M0	Stage III	NA	3
TCGA-55-6968-01	3.54521	1	61	MALE	T1	N0	M1	Stage IV	WITH TUMOR	2
TCGA-49-AAQV-01	1.85753	1	63	FEMALE	T1	N1	NA	Stage II	TUMOR FREE	1
TCGA-55-7227-01	2.61096	1	77	MALE	T3	N1	NA	Stage III	TUMOR FREE	3
TCGA-50-6594-01	1.01644	1	79	FEMALE	T3	N2	M0	Stage III	WITH TUMOR	4
TCGA-55-8621-01	1.4137	0	75	FEMALE	T1	N0	NA	Stage I	TUMOR FREE	4
TCGA-86-8278-01	2.58904	0	63	FEMALE	T2	N1	M0	Stage II	TUMOR FREE	1
TCGA-55-6982-01	2.72877	1	79	FEMALE	T2	N1	M0	Stage II	WITH TUMOR	1
TCGA-55-6983-01	7.73699	0	81	MALE	T2	N1	M0	Stage II	TUMOR FREE	4
TCGA-55-A4DF-01	1.20822	1	88	MALE	T1	N0	NA	Stage I	TUMOR FREE	3
TCGA-95-7944-01	1.03562	0	71	MALE	T1	N0	M0	Stage I	TUMOR FREE	2
TCGA-78-8648-01	3.31507	1	58	FEMALE	T3	N0	M0	Stage II	NA	2
TCGA-49-AAR3-01	5.18904	0	69	MALE	T2	N1	NA	Stage II	NA	NA
TCGA-J2-A4AE-01	2.9589	0	77	FEMALE	T1	N0	NA	Stage I	TUMOR FREE	1
TCGA-44-8120-01	0.715068	0	58	MALE	T2	N0	M0	Stage I	TUMOR FREE	5
TCGA-86-7953-01	2.73425	0	69	FEMALE	T1	N0	M0	Stage I	TUMOR FREE	1
TCGA-78-7146-01	0.476712	1	71	FEMALE	T2	N2	M0	Stage III	NA	4
TCGA-O1-A52J-01	4.92877	1	74	FEMALE	T1	N0	NA	Stage I	WITH TUMOR	3
TCGA-55-7911-01	1.47397	0	70	FEMALE	T1	N0	NA	Stage I	TUMOR FREE	3
TCGA-78-7166-01	0.709589	1	84	MALE	T2	N1	M0	Stage II	NA	3
TCGA-97-8172-01	1.49589	0	75	FEMALE	T2	N0	M0	Stage I	TUMOR FREE	3
TCGA-55-8302-01	1.31233	0	54	MALE	T2	N0	NA	Stage I	TUMOR FREE	2
TCGA-75-6212-01	4.15616	1	NA	FEMALE	T2	N1	M0	Stage II	TUMOR FREE	1
TCGA-50-5066-02	3.95342	0	72	MALE	T2	N0	M0	Stage I	NA	1
TCGA-50-5946-02	4.43288	0	62	MALE	T1	N0	NA	Stage I	WITH TUMOR	4
TCGA-34-5234-01	6.22466	0	71	FEMALE	T1	N0	M0	Stage I	TUMOR FREE	4
TCGA-96-7544-01	5.92055	1	83	MALE	T2	N1	NA	Stage II	TUMOR FREE	2
TCGA-85-A513-01	2.49589	0	60	FEMALE	T1	NA	M0	Stage I	TUMOR FREE	1
TCGA-85-8584-01	1.05205	1	71	MALE	T2	N1	M0	Stage II	TUMOR FREE	2
TCGA-85-A511-01	1.24932	1	62	MALE	T2	N1	M0	Stage II	TUMOR FREE	2
TCGA-66-2789-01	0.339726	1	73	MALE	T1	N3	M0	Stage III	TUMOR FREE	4
TCGA-22-0940-01	1.83562	1	71	MALE	T1	N1	M0	Stage II	WITH TUMOR	3
TCGA-96-A4JL-01	2.30959	0	78	FEMALE	T2	N1	M0	Stage II	TUMOR FREE	1
TCGA-77-8136-01	3.26027	1	74	FEMALE	T2	N1	M0	Stage II	NA	2
TCGA-90-7964-01	1.17534	0	70	MALE	T2	N0	NA	Stage I	TUMOR FREE	4
TCGA-85-A5B5-01	0.306849	0	58	MALE	T1	N0	M0	Stage I	TUMOR FREE	4
TCGA-37-3789-01	0.0383562	0	65	MALE	T2	N0	NA	Stage I	TUMOR FREE	1
TCGA-O2-A5IB-01	0.934247	1	71	FEMALE	T3	N1	NA	Stage III	WITH TUMOR	4
TCGA-58-8390-01	2.49863	0	70	MALE	T2	N0	M0	Stage II	TUMOR FREE	4
TCGA-66-2777-01	0.169863	0	71	MALE	T2	N0	M0	Stage I	TUMOR FREE	4
TCGA-77-8140-01	0.964384	1	66	FEMALE	T2	N1	M0	Stage II	NA	4
TCGA-98-A538-01	2.26575	0	67	MALE	T3	N0	M0	Stage II	TUMOR FREE	4
TCGA-66-2785-01	0.167123	0	65	MALE	T2	N0	M0	Stage I	TUMOR FREE	4
TCGA-43-5670-01	2.32877	0	70	MALE	T2	N0	M0	Stage II	TUMOR FREE	3
TCGA-22-5472-01	5.4137	1	67	MALE	T2	N0	M0	Stage I	NA	4
TCGA-60-2704-01	3.16438	1	73	MALE	T2	N1	M0	Stage II	WITH TUMOR	2
TCGA-77-6843-01	6.09589	1	74	MALE	T1	N1	M0	Stage II	NA	2
TCGA-63-A5MG-01	5.88767	0	68	MALE	T2	N0	M0	Stage I	TUMOR FREE	3
TCGA-66-2734-01	3.59452	0	62	FEMALE	T2	N0	M0	Stage I	NA	4
TCGA-43-2581-01	3.22466	0	47	FEMALE	T3	N1	M0	Stage III	TUMOR FREE	2
TCGA-52-7811-01	0.731507	1	67	MALE	T2	N0	M0	Stage I	WITH TUMOR	2
TCGA-85-8287-01	0.0657534	1	72	MALE	T1	N0	M0	Stage I	TUMOR FREE	2
TCGA-85-8355-01	0.169863	0	63	MALE	T1	N0	M0	Stage I	TUMOR FREE	1
TCGA-94-7033-01	1.75616	0	73	MALE	T2	N0	NA	Stage I	NA	4
TCGA-60-2697-01	1.02192	1	41	MALE	T2	N2	M0	Stage II	WITH TUMOR	NA
TCGA-77-8145-01	0.583562	1	73	MALE	T4	N1	M0	Stage III	NA	2
TCGA-85-7844-01	2.49863	0	71	MALE	T2	N0	M0	Stage I	TUMOR FREE	2
TCGA-39-5040-01	1.42466	1	59	MALE	T2	N2	M0	Stage III	WITH TUMOR	4
TCGA-66-2795-01	0.336986	0	68	MALE	T4	N1	M0	Stage III	TUMOR FREE	4
TCGA-33-4586-01	1.17534	1	57	MALE	T2	N2	M0	Stage III	NA	4
TCGA-NC-A5HH-01	0.10411	0	53	MALE	T1	N0	M0	Stage I	TUMOR FREE	2
TCGA-22-1002-01	0.361644	1	69	MALE	T1	N0	M0	Stage I	TUMOR FREE	4
TCGA-60-2695-01	1.76164	0	74	FEMALE	T2	N0	M0	Stage I	TUMOR FREE	3
TCGA-77-A5G8-01	5.16438	0	70	MALE	T3	N0	M0	Stage II	NA	4
TCGA-63-A5MP-01	2.10959	0	56	MALE	T2	N1	M0	Stage II	WITH TUMOR	4
TCGA-22-0944-01	0.613699	1	61	MALE	T2	N0	M0	Stage I	TUMOR FREE	2
TCGA-21-1081-01	0.780822	1	69	MALE	T2	N1	M0	Stage II	WITH TUMOR	4
TCGA-O2-A52V-01	3.66027	1	75	FEMALE	T3	N0	NA	Stage II	TUMOR FREE	4
TCGA-33-AASB-01	0.580822	1	66	MALE	T2	N0	NA	Stage I	WITH TUMOR	2
TCGA-96-8170-01	1.45753	0	75	FEMALE	T1	N1	M0	Stage II	TUMOR FREE	4
TCGA-63-A5MW-01	4.49315	0	76	MALE	T2	N0	M0	Stage I	TUMOR FREE	4
TCGA-37-3792-01	0.0356164	0	69	MALE	T2	N0	M0	Stage I	TUMOR FREE	1
TCGA-56-A4BX-01	1.11233	0	70	MALE	T2	N0	NA	Stage II	TUMOR FREE	4
TCGA-56-8083-01	0.413699	0	56	MALE	T2	N0	NA	Stage I	TUMOR FREE	4
TCGA-98-A53H-01	1.69589	0	76	FEMALE	T1	N0	M0	Stage I	NA	2
TCGA-94-A4VJ-01	1.18082	0	71	FEMALE	T1	N0	M0	Stage I	TUMOR FREE	4
TCGA-43-7658-01	6.51781	1	75	FEMALE	T1	N0	M0	Stage I	TUMOR FREE	4
TCGA-NC-A5HN-01	4.10959	0	77	MALE	T2	N1	M0	Stage II	TUMOR FREE	4
TCGA-63-7021-01	5.87123	0	NA	MALE	T1	N0	M0	Stage I	TUMOR FREE	4
TCGA-22-5471-01	5.05753	0	75	MALE	T2	N0	M0	Stage I	NA	4
TCGA-77-8133-01	4.49589	1	74	MALE	T1	N1	M0	Stage II	NA	2
TCGA-37-A5EM-01	2.37808	0	49	MALE	T2	N0	M0	Stage II	TUMOR FREE	NA
TCGA-85-8071-01	2.23562	0	52	MALE	T1	N1	M0	Stage II	TUMOR FREE	2
TCGA-NC-A5HP-01	2.11233	1	69	MALE	T2	N0	M1	Stage IV	WITH TUMOR	2
TCGA-85-A4PA-01	2.03288	0	61	MALE	T2	N0	M0	Stage I	TUMOR FREE	4
TCGA-33-4582-01	8.63014	1	55	MALE	T1	N0	M0	Stage I	NA	2
TCGA-43-2578-01	1.50959	0	59	FEMALE	T1	N0	M0	Stage I	TUMOR FREE	4
TCGA-34-A5IX-01	2.8274	0	80	MALE	T3	N0	M0	Stage II	TUMOR FREE	4
TCGA-56-8504-01	1.4	0	74	MALE	T2	N0	NA	Stage I	TUMOR FREE	4
TCGA-18-5595-01	2.26849	1	50	MALE	T2	N0	M0	Stage I	NA	1
TCGA-21-5784-01	3.47671	0	80	FEMALE	T2	N0	M0	Stage I	TUMOR FREE	3
TCGA-90-A4ED-01	1.68767	0	69	MALE	T2	N0	NA	Stage I	TUMOR FREE	3
TCGA-MF-A522-01	0.989041	1	54	MALE	T2	N0	NA	Stage I	NA	4
TCGA-46-3768-01	0.821918	1	58	MALE	T3	N1	M0	Stage III	TUMOR FREE	4
TCGA-77-7335-01	5.84658	1	62	FEMALE	T4	N2	M0	Stage III	NA	3
TCGA-56-A4BY-01	1.49041	1	66	MALE	T2	N0	NA	Stage I	TUMOR FREE	4
TCGA-85-8070-01	2.63288	0	71	MALE	T2	N0	M0	Stage I	WITH TUMOR	2
TCGA-56-7579-01	2.60822	1	61	MALE	T3	N1	M0	Stage III	TUMOR FREE	4
TCGA-NC-A5HG-01	5.38082	0	59	MALE	T2	N2	M0	Stage III	TUMOR FREE	4
TCGA-56-8305-01	0.290411	0	72	MALE	T2	N0	M0	Stage I	TUMOR FREE	3
TCGA-60-2703-01	8.07123	1	73	MALE	T2	N1	M0	Stage II	NA	4
TCGA-39-5036-01	5.93425	0	73	MALE	T2	N0	M0	Stage I	TUMOR FREE	4
TCGA-33-6737-01	1.64932	1	71	MALE	T2	N2	M0	Stage III	WITH TUMOR	4
TCGA-34-2608-01	2.74247	1	84	MALE	T2	N0	M0	Stage I	TUMOR FREE	3
TCGA-39-5024-01	6.87945	0	65	FEMALE	T2	N2	M0	Stage III	TUMOR FREE	4
TCGA-77-7142-01	6.10411	0	59	FEMALE	T2	N0	M0	Stage I	TUMOR FREE	4
TCGA-85-8350-01	1.87397	0	61	MALE	T1	N0	M0	Stage I	TUMOR FREE	2
TCGA-O2-A52Q-01	0.312329	1	44	FEMALE	T3	N1	NA	Stage III	WITH TUMOR	2
TCGA-68-8250-01	0.671233	0	66	MALE	T1	N0	NA	Stage I	TUMOR FREE	4
TCGA-70-6723-01	1.03014	0	65	MALE	T3	N0	M0	Stage II	TUMOR FREE	1
TCGA-68-8251-01	1.11507	0	78	MALE	T2	N0	M0	Stage I	WITH TUMOR	3
TCGA-85-7697-01	2.91507	0	49	MALE	T3	N0	M0	Stage II	TUMOR FREE	3
TCGA-66-2756-01	0.0849315	0	68	MALE	T4	N0	M0	Stage III	TUMOR FREE	4
TCGA-85-6561-01	3.35616	0	66	MALE	T2	NA	M0	Stage I	TUMOR FREE	4
TCGA-94-7943-01	1.53425	0	80	MALE	T1	NA	NA	Stage I	NA	3
TCGA-22-1011-01	0.147945	1	73	MALE	T2	N0	M0	Stage I	TUMOR FREE	2
TCGA-85-8664-01	1.50959	1	73	MALE	T2	N1	M0	Stage II	TUMOR FREE	2
TCGA-63-A5MH-01	5.55342	0	68	MALE	T1	N0	M0	Stage I	TUMOR FREE	5
TCGA-94-8490-01	0.421918	0	70	MALE	T3	N0	M0	Stage II	TUMOR FREE	5
TCGA-85-8481-01	0.649315	1	70	MALE	T3	N0	M0	Stage II	TUMOR FREE	4
TCGA-60-2716-01	4.04384	0	39	MALE	T2	N1	M0	Stage II	TUMOR FREE	1
TCGA-O2-A52S-01	1.06301	1	57	FEMALE	T4	N2	NA	Stage III	WITH TUMOR	4
TCGA-51-4080-01	0.0356164	1	65	MALE	T4	N1	NA	Stage III	NA	4
TCGA-22-5485-01	2.51233	1	58	FEMALE	T1	N0	M0	Stage I	WITH TUMOR	2
TCGA-85-6175-01	0.808219	1	63	FEMALE	T3	N0	M0	Stage II	TUMOR FREE	1
TCGA-85-8276-01	2.87945	0	62	MALE	T1	N1	M0	Stage II	TUMOR FREE	2
TCGA-77-8008-01	7.23288	1	68	MALE	T2	N0	M0	Stage I	NA	4
TCGA-39-5028-01	0.145205	1	75	MALE	T4	N1	M0	Stage III	NA	3
TCGA-34-5928-01	3.27945	0	83	FEMALE	T2	N1	M0	Stage II	TUMOR FREE	3
TCGA-43-6773-01	0.320548	1	76	MALE	T2	N1	NA	Stage II	TUMOR FREE	3
TCGA-63-A5MI-01	4.89041	0	65	MALE	T2	N2	M0	Stage III	TUMOR FREE	4
TCGA-63-A5ML-01	3.8	0	68	MALE	T2	N0	M0	Stage I	TUMOR FREE	4
TCGA-39-5030-01	0.164384	1	81	FEMALE	T2	N2	M0	Stage III	NA	3
TCGA-51-4079-01	0.0356164	1	73	FEMALE	T2	N0	NA	Stage I	NA	4
TCGA-22-5491-01	4.69589	1	74	MALE	T1	N0	M0	Stage I	NA	2
TCGA-66-2744-01	0.0849315	0	71	MALE	T2	N1	M0	Stage II	TUMOR FREE	4
TCGA-33-4547-01	6.63014	0	68	MALE	T2	N0	M0	Stage I	TUMOR FREE	3
TCGA-52-7810-01	2.53151	0	60	FEMALE	T3	N0	M0	Stage II	TUMOR FREE	3
TCGA-77-7139-01	11.6767	0	56	MALE	T2	N1	M0	Stage II	NA	4
TCGA-66-2800-01	4.09041	0	70	MALE	T4	N0	M0	Stage III	NA	4
TCGA-33-4566-01	14.4877	1	40	MALE	T2	N0	M0	Stage I	NA	2
TCGA-90-7766-01	0.794521	0	66	FEMALE	T1	N0	NA	Stage I	TUMOR FREE	2
TCGA-60-2707-01	1.83014	1	70	MALE	T2	N0	M0	Stage I	WITH TUMOR	3
TCGA-56-8628-01	1.69041	0	78	MALE	T1	N0	NA	Stage I	TUMOR FREE	4
TCGA-85-8666-01	1.88493	1	65	MALE	T2	N0	M0	Stage I	TUMOR FREE	2
TCGA-60-2721-01	2.69589	0	73	MALE	T2	N0	M0	Stage I	TUMOR FREE	4
TCGA-22-4596-01	0.0493151	1	69	FEMALE	T1	N0	M0	Stage I	TUMOR FREE	4
TCGA-33-A5GW-01	0.0273973	0	67	MALE	T1	N1	NA	Stage II	TUMOR FREE	4
TCGA-60-2715-01	2.94795	1	51	MALE	T1	N0	M0	Stage I	WITH TUMOR	4
TCGA-85-8351-01	1.4	0	72	MALE	T2	N1	M0	Stage II	TUMOR FREE	2
TCGA-58-A46M-01	2.93973	0	61	MALE	T2	N1	M0	Stage II	TUMOR FREE	2
TCGA-37-4129-01	0.665753	0	52	FEMALE	T1	N0	M0	Stage I	TUMOR FREE	4
TCGA-21-1075-01	5.84932	0	57	MALE	T2	N1	M0	Stage II	TUMOR FREE	2
TCGA-43-7656-01	1.63562	0	71	MALE	T1	N0	NA	Stage I	TUMOR FREE	4
TCGA-58-8388-01	1.13151	1	60	MALE	T2	N0	M0	Stage I	TUMOR FREE	2
TCGA-98-A53J-01	1.72877	0	77	MALE	T2	N0	M0	Stage I	TUMOR FREE	3
TCGA-85-7696-01	3.04658	0	64	MALE	T1	N0	M0	Stage I	TUMOR FREE	4
TCGA-34-5231-01	5.43836	1	72	MALE	T1	N0	M0	Stage I	TUMOR FREE	3
TCGA-34-5929-01	0.416438	1	78	FEMALE	T2	N0	M0	Stage I	TUMOR FREE	3
TCGA-22-5492-01	1.38904	1	73	FEMALE	T2	N2	M0	Stage III	NA	4
TCGA-98-A53C-01	2.25479	0	77	FEMALE	T1	N0	M0	Stage I	TUMOR FREE	4
TCGA-94-8491-01	2.22192	0	73	MALE	T2	N1	M0	Stage II	TUMOR FREE	3
TCGA-90-7767-01	0.246575	0	56	MALE	T2	N1	NA	Stage II	TUMOR FREE	3
TCGA-96-8169-01	1.52877	0	67	FEMALE	T1	N0	M0	Stage I	TUMOR FREE	4
TCGA-34-2596-01	0.221918	1	70	MALE	T2	N1	M0	Stage II	TUMOR FREE	3
TCGA-56-A62T-01	1.20822	0	78	MALE	T2	N0	NA	Stage II	WITH TUMOR	2
TCGA-21-1071-01	3.90959	1	67	MALE	T2	N0	M0	Stage I	NA	2
TCGA-22-5480-01	5.94795	1	66	FEMALE	T1	N0	M0	Stage I	WITH TUMOR	4
TCGA-77-A5GH-01	3.2411	0	81	MALE	T2	N0	M0	Stage I	NA	3
TCGA-L3-A4E7-01	1.07671	0	71	MALE	T2	N0	M0	Stage I	TUMOR FREE	2
TCGA-60-2723-01	2.99452	0	74	FEMALE	T2	N0	M0	Stage I	TUMOR FREE	4
TCGA-37-3783-01	0.336986	0	51	MALE	T3	N2	M0	Stage III	TUMOR FREE	NA
TCGA-66-2763-01	0.0849315	0	63	FEMALE	T2	N0	M0	Stage I	TUMOR FREE	4
TCGA-63-6202-01	4.39178	0	NA	MALE	T2	N0	M0	Stage II	TUMOR FREE	4
TCGA-L3-A524-01	1.34521	1	45	FEMALE	T3	N0	M0	Stage II	TUMOR FREE	2
TCGA-98-8021-01	2.56986	0	75	FEMALE	T1	N0	M0	Stage I	TUMOR FREE	4
TCGA-77-A5GF-01	2.30411	1	70	MALE	T2	N1	M0	Stage II	WITH TUMOR	4
TCGA-66-2787-01	3.33699	0	57	MALE	T1	N0	M0	Stage I	NA	4
TCGA-77-8138-01	1.47945	1	74	MALE	T2	N0	M0	Stage I	WITH TUMOR	4
TCGA-63-A5MR-01	7.44384	0	70	FEMALE	T2	N0	M0	Stage I	TUMOR FREE	4
TCGA-66-2768-01	0.169863	0	57	MALE	T2	N1	M0	Stage II	TUMOR FREE	2
TCGA-77-8146-01	8.73973	0	72	MALE	T1	N0	M0	Stage I	NA	2
TCGA-43-A56V-01	1.00548	0	61	MALE	T2	N2	M0	Stage III	TUMOR FREE	4
TCGA-22-1005-01	5.35342	1	63	MALE	T1	N0	M0	Stage I	TUMOR FREE	4
TCGA-66-2780-01	1.00548	1	65	MALE	T2	N0	M0	Stage I	NA	3
TCGA-77-8156-01	3.03288	0	60	MALE	T2	N0	M0	Stage I	NA	2
TCGA-66-2790-01	1.91781	0	72	MALE	T2	N1	M0	Stage II	NA	4
TCGA-98-8022-01	2.5589	1	61	MALE	T1	N0	M0	Stage I	TUMOR FREE	4
TCGA-58-A46L-01	4.72329	0	73	MALE	T2	N2	M0	Stage III	TUMOR FREE	5
TCGA-O2-A52N-01	2.7589	1	78	MALE	T2	N0	NA	Stage I	TUMOR FREE	4
TCGA-63-7022-01	5.68219	0	NA	FEMALE	T1	N0	M0	Stage I	TUMOR FREE	4
TCGA-37-4135-01	0.569863	0	68	MALE	T2	N0	M0	Stage I	TUMOR FREE	4
TCGA-66-2727-01	1.41644	1	55	FEMALE	T2	N0	M0	Stage I	NA	4
TCGA-34-7107-01	0.0958904	1	70	MALE	T2	N0	M0	Stage II	NA	4
TCGA-NC-A5HD-01	0.00821918	1	79	MALE	T3	N0	M0	Stage II	TUMOR FREE	4
TCGA-56-7582-01	1.64932	0	83	MALE	T2	N0	M0	Stage I	TUMOR FREE	3
TCGA-18-3415-01	7.68219	1	77	MALE	T2	N0	M0	Stage I	TUMOR FREE	3
TCGA-56-7580-01	2.53699	0	84	MALE	T2	N0	M0	Stage I	TUMOR FREE	3
TCGA-33-AASL-01	2.26575	1	57	FEMALE	T1	N0	NA	Stage I	WITH TUMOR	2
TCGA-43-2576-01	3.35342	0	62	FEMALE	T2	N2	M0	Stage III	TUMOR FREE	4
TCGA-77-A5FZ-01	10.5178	1	64	MALE	T4	N0	M0	Stage III	NA	4
TCGA-33-4583-01	12.6082	1	73	MALE	T1	N0	M0	Stage I	NA	4
TCGA-46-6026-01	1.16164	0	81	MALE	T2	N1	M0	Stage II	TUMOR FREE	3
TCGA-18-3414-01	1.96438	1	73	MALE	T4	N1	M1	Stage IV	TUMOR FREE	4
TCGA-63-A5MY-01	2.88493	0	63	MALE	T1	N0	M0	Stage I	TUMOR FREE	4
TCGA-56-8082-01	1.24932	0	80	FEMALE	T2	N0	NA	Stage II	TUMOR FREE	3
TCGA-60-2712-01	0.753425	1	79	FEMALE	T2	N1	M0	Stage II	NA	3
TCGA-60-2698-01	0.854795	1	62	MALE	T2	N1	M0	Stage II	WITH TUMOR	4
TCGA-52-7809-01	0.457534	1	74	MALE	T2	N0	M0	Stage I	WITH TUMOR	2
TCGA-34-5232-01	6.7726	0	75	FEMALE	T1	N1	M0	Stage II	TUMOR FREE	NA
TCGA-18-4083-01	0.517808	1	63	MALE	T2	N1	M0	Stage II	TUMOR FREE	2
TCGA-37-A5EN-01	1.81096	0	59	MALE	T4	N2	M0	Stage III	TUMOR FREE	NA
TCGA-85-A510-01	1.32329	0	74	FEMALE	T2	N1	M0	Stage II	TUMOR FREE	2
TCGA-60-2720-01	0.268493	0	60	FEMALE	T2	N0	M0	Stage I	TUMOR FREE	4
TCGA-60-2710-01	5.54795	0	67	FEMALE	T1	N1	M0	Stage II	TUMOR FREE	4
TCGA-94-8035-01	0.336986	0	64	MALE	T3	N0	NA	Stage II	TUMOR FREE	2
TCGA-22-4593-01	2.92603	1	77	MALE	T2	N0	M0	Stage II	TUMOR FREE	4
TCGA-18-3419-01	7.70411	0	73	MALE	T2	N1	M0	Stage II	TUMOR FREE	4
TCGA-66-2793-01	0.841096	1	68	MALE	T4	N1	M0	Stage III	TUMOR FREE	4
TCGA-21-1079-01	2.64658	1	71	MALE	T3	N0	M0	Stage III	WITH TUMOR	3
TCGA-92-8064-01	0.441096	0	58	MALE	T2	N0	NA	NA	TUMOR FREE	4
TCGA-63-7023-01	4.61096	0	NA	MALE	T1	N1	M0	Stage II	TUMOR FREE	4
TCGA-60-2706-01	7.72877	0	58	MALE	T1	N0	M0	Stage I	TUMOR FREE	2
TCGA-98-7454-01	1.78904	0	73	MALE	T2	N0	M0	Stage I	TUMOR FREE	3
TCGA-37-4141-01	0.0356164	0	65	FEMALE	T1	N0	M0	Stage I	TUMOR FREE	1
TCGA-22-5477-01	3.69041	1	65	MALE	T1	N0	M0	Stage I	NA	2
TCGA-33-4533-01	11.1479	0	76	FEMALE	T2	N0	M0	Stage I	TUMOR FREE	4
TCGA-77-8128-01	3.15342	1	60	MALE	T2	N2	M0	Stage III	NA	2
TCGA-56-8309-01	1.17534	0	66	MALE	T1	N0	NA	Stage I	TUMOR FREE	2
TCGA-56-A5DR-01	0.0136986	0	81	MALE	T1	N0	NA	Stage I	TUMOR FREE	1
TCGA-37-4130-01	0.679452	0	56	MALE	T1	N0	M0	Stage I	TUMOR FREE	4
TCGA-58-A46J-01	7.09589	0	64	MALE	T2	N1	M0	Stage II	TUMOR FREE	2
TCGA-43-6143-01	1.91781	0	70	MALE	T2	N0	M0	Stage I	TUMOR FREE	4
TCGA-77-A5G6-01	1.86027	1	66	MALE	T2	N2	M0	Stage III	WITH TUMOR	2
TCGA-39-5031-01	5.04658	1	76	FEMALE	T1	N0	M0	Stage I	TUMOR FREE	4
TCGA-90-A59Q-01	0.884932	1	61	FEMALE	T2	N1	NA	Stage II	TUMOR FREE	2
TCGA-68-7755-01	0.230137	0	60	FEMALE	T1	N1	M0	Stage II	TUMOR FREE	4
TCGA-66-2767-01	0.169863	0	62	MALE	T2	N3	M0	Stage III	TUMOR FREE	4
TCGA-66-2771-01	1.5863	0	60	MALE	T2	N1	M0	Stage II	NA	4
TCGA-85-6560-01	3.45205	0	59	MALE	T1	N1	M0	Stage II	WITH TUMOR	4
TCGA-56-8304-01	0.293151	0	73	FEMALE	T1	N0	NA	Stage I	TUMOR FREE	2
TCGA-56-7221-01	1.66849	0	79	MALE	T2	N0	M0	Stage I	TUMOR FREE	3
TCGA-18-3421-01	7.24932	0	65	MALE	T2	N0	M0	Stage I	TUMOR FREE	4
TCGA-51-6867-01	5.08767	1	72	FEMALE	T1	N0	M0	Stage I	WITH TUMOR	4
TCGA-NC-A5HL-01	0.243836	1	73	MALE	T2	N0	M0	Stage II	TUMOR FREE	4
TCGA-77-A5G1-01	11.0329	0	75	MALE	T3	N1	M0	Stage III	NA	4
TCGA-96-7545-01	4.7589	1	73	MALE	T1	N0	NA	Stage I	NA	4
TCGA-NC-A5HM-01	3.32329	0	76	MALE	T2	N0	M0	Stage I	TUMOR FREE	3
TCGA-33-4589-01	0.131507	1	62	FEMALE	T2	N1	M0	Stage II	NA	2
TCGA-85-A4QR-01	1.64658	0	67	MALE	T2	N0	M0	Stage I	TUMOR FREE	4
TCGA-60-2711-01	3.45479	0	64	FEMALE	T2	N0	M0	Stage I	TUMOR FREE	4
TCGA-33-4532-01	10.7534	1	68	MALE	T2	N0	M0	Stage I	TUMOR FREE	2
TCGA-NC-A5HJ-01	1.14795	1	59	MALE	T3	N0	M0	Stage II	WITH TUMOR	4
TCGA-21-5787-01	0.90411	1	65	MALE	T2	N2	M0	Stage III	WITH TUMOR	4
TCGA-85-8479-01	1.28493	0	66	MALE	T1	N0	M0	Stage I	TUMOR FREE	4
TCGA-34-5240-01	4.22466	0	73	FEMALE	T2	N1	M0	Stage II	TUMOR FREE	2
TCGA-77-8148-01	5.54521	0	68	MALE	T3	N1	M0	Stage III	NA	4
TCGA-56-8626-01	0.830137	1	59	MALE	T1	N0	NA	Stage I	TUMOR FREE	2
TCGA-33-A4WN-01	0.394521	1	60	MALE	T2	N0	NA	Stage I	TUMOR FREE	2
TCGA-39-5027-01	8.51781	0	73	MALE	T2	N0	M0	Stage I	TUMOR FREE	4
TCGA-56-8503-01	0.115068	0	76	FEMALE	T3	N0	M0	Stage II	TUMOR FREE	2
TCGA-56-8623-01	1.89863	1	71	MALE	T2	N0	NA	Stage I	NA	2
TCGA-77-6845-01	1.94247	1	69	MALE	T3	N0	M0	Stage II	NA	4
TCGA-85-A50Z-01	1.35342	0	57	MALE	T2	N0	M0	Stage II	TUMOR FREE	2
TCGA-77-8144-01	2.28493	0	70	MALE	T2	N0	M0	Stage I	NA	2
TCGA-85-A53L-01	1.03562	0	63	MALE	T2	N0	M0	Stage II	TUMOR FREE	4
TCGA-XC-AA0X-01	0.0191781	1	77	FEMALE	T1	N0	M0	Stage I	TUMOR FREE	2
TCGA-66-2782-01	1.00274	1	71	MALE	T3	N0	M0	Stage II	NA	4
TCGA-68-A59I-01	1.35068	0	73	FEMALE	T3	N1	M0	Stage III	TUMOR FREE	4
TCGA-77-A5G7-01	0.49589	1	63	MALE	T1	N0	M0	Stage I	NA	2
TCGA-90-A4EE-01	1.88767	0	53	MALE	T2	N1	NA	Stage II	TUMOR FREE	2
TCGA-98-8023-01	1.78082	0	70	MALE	T3	N1	M0	Stage III	TUMOR FREE	2
TCGA-34-8456-01	2.20548	0	71	FEMALE	T2	N1	M0	Stage II	TUMOR FREE	5
TCGA-56-5897-01	1.03836	0	74	MALE	T1	N0	NA	Stage I	TUMOR FREE	3
TCGA-66-2786-01	2.16712	0	68	FEMALE	T1	N0	M0	Stage I	NA	4
TCGA-39-5037-01	4.63288	0	65	MALE	T1	N1	M0	Stage II	TUMOR FREE	2
TCGA-56-6545-01	1.8274	0	77	FEMALE	T2	N0	M0	Stage I	TUMOR FREE	4
TCGA-NK-A5CT-01	5.47397	0	70	MALE	T1	N0	M0	Stage I	TUMOR FREE	NA
TCGA-22-1016-01	2.25479	1	65	MALE	T2	N0	M0	Stage I	TUMOR FREE	3
TCGA-39-5016-01	10.5507	0	44	MALE	T2	N1	M0	Stage II	TUMOR FREE	4
TCGA-63-A5MM-01	1.25205	1	69	FEMALE	T2	N1	M0	Stage II	WITH TUMOR	3
TCGA-33-4538-01	8.16438	1	66	MALE	T2	N2	M0	Stage III	NA	2
TCGA-63-A5MT-01	1.36712	0	74	MALE	T3	N0	M0	Stage II	WITH TUMOR	4
TCGA-18-3416-01	2.66849	1	83	MALE	T2	N1	M0	Stage II	WITH TUMOR	3
TCGA-66-2753-01	0.0876712	0	69	MALE	T2	N0	M0	Stage I	TUMOR FREE	4
TCGA-63-7020-01	5.84658	0	NA	MALE	T1	N0	M0	Stage I	TUMOR FREE	4
TCGA-56-8308-01	1.41918	0	79	MALE	T3	N0	NA	Stage II	NA	3
TCGA-18-3408-01	6.31507	1	77	FEMALE	T2	N0	M0	Stage I	WITH TUMOR	4
TCGA-NK-A5D1-01	1.40274	0	57	MALE	T2	N1	M0	Stage II	WITH TUMOR	NA
TCGA-85-6798-01	0.536986	1	57	MALE	T3	N1	M0	Stage III	TUMOR FREE	2
TCGA-22-4599-01	3.18356	1	73	FEMALE	T2	N0	M0	Stage I	NA	2
TCGA-56-A4ZK-01	1.56438	0	76	FEMALE	T2	N0	M0	Stage I	WITH TUMOR	4
TCGA-56-7731-01	0.0109589	1	66	FEMALE	T2	N0	NA	Stage I	TUMOR FREE	4
TCGA-92-7341-01	0.293151	0	71	MALE	T2	N0	NA	Stage I	WITH TUMOR	2
TCGA-85-8353-01	0.260274	1	72	MALE	T3	N1	M0	Stage III	WITH TUMOR	2
TCGA-85-A4QQ-01	2.54247	1	68	MALE	T2	N0	M0	Stage I	TUMOR FREE	2
TCGA-77-6842-01	2.46575	1	79	MALE	T2	N1	M0	Stage II	NA	4
TCGA-22-4595-01	2.0137	1	57	MALE	T3	N2	NA	Stage III	WITH TUMOR	2
TCGA-33-4587-01	4.53973	1	63	FEMALE	T2	N0	NA	Stage I	WITH TUMOR	4
TCGA-56-A4BW-01	1.60548	0	55	MALE	T2	N1	M0	Stage II	NA	4
TCGA-21-1076-01	5.07671	0	54	FEMALE	T2	N0	M0	Stage I	TUMOR FREE	4
TCGA-63-A5M9-01	0.00273973	0	NA	FEMALE	T2	N1	M0	Stage II	NA	4
TCGA-39-5022-01	4.60274	1	76	MALE	T2	N0	M0	Stage I	TUMOR FREE	4
TCGA-43-6771-01	0.457534	1	85	MALE	T2	N0	NA	Stage I	WITH TUMOR	3
TCGA-98-8020-01	0.232877	1	56	FEMALE	T2	N2	M0	Stage III	WITH TUMOR	1
TCGA-77-7141-01	0.0438356	0	64	MALE	T2	N0	M0	Stage I	NA	4
TCGA-92-7340-01	0.227397	0	45	FEMALE	T2	N1	NA	Stage II	WITH TUMOR	4
TCGA-56-8622-01	0.153425	0	68	MALE	T2	N0	M0	Stage I	TUMOR FREE	3
TCGA-70-6722-01	1.00822	0	47	MALE	T3	N1	M0	Stage III	TUMOR FREE	1
TCGA-43-A56U-01	1.1863	0	76	FEMALE	T1	N0	NA	Stage I	TUMOR FREE	4
TCGA-66-2770-01	1.92055	0	79	MALE	T2	N0	M0	Stage I	NA	3
TCGA-85-7710-01	0.117808	0	59	FEMALE	T1	N0	M0	Stage I	TUMOR FREE	2
TCGA-58-8387-01	1.10685	1	60	MALE	T2	N0	M0	Stage II	TUMOR FREE	4
TCGA-85-8352-01	0.443836	1	67	MALE	T3	N1	M0	Stage III	TUMOR FREE	2
TCGA-21-5786-01	2.83014	0	64	MALE	T2	N0	M0	Stage I	TUMOR FREE	2
TCGA-33-AASI-01	3.68493	1	65	FEMALE	T2	N1	NA	Stage II	WITH TUMOR	4
TCGA-56-8625-01	0.865753	1	66	FEMALE	T3	N1	NA	Stage III	NA	2
TCGA-34-2600-01	5.13699	1	76	FEMALE	T1	N0	M0	Stage I	NA	4
TCGA-60-2726-01	0.983562	1	56	MALE	T2	N1	M0	Stage II	TUMOR FREE	4
TCGA-77-8153-01	5.46027	0	77	FEMALE	T2	N0	M0	Stage I	TUMOR FREE	3
TCGA-66-2791-01	0.421918	1	66	MALE	T2	N3	M0	Stage III	NA	4
TCGA-68-7756-01	0.556164	0	84	MALE	T4	N1	NA	Stage III	NA	3
TCGA-94-7557-01	0.0164384	1	73	MALE	T2	N0	M0	Stage I	NA	2
TCGA-56-A5DS-01	0.0246575	0	72	FEMALE	T2	N0	NA	Stage I	TUMOR FREE	2
TCGA-22-4613-01	0.983562	1	73	FEMALE	T1	N0	M0	Stage I	NA	3
TCGA-77-8130-01	13.0575	0	69	MALE	T2	N1	M0	Stage II	TUMOR FREE	4
TCGA-21-1080-01	10.2055	0	66	MALE	T2	N0	M0	Stage I	TUMOR FREE	4
TCGA-98-A53I-01	1.55068	0	64	MALE	T2	N1	M0	Stage II	NA	4
TCGA-34-5236-01	0.758904	1	60	MALE	T3	N0	M0	Stage II	WITH TUMOR	NA
TCGA-21-5782-01	2.63836	1	68	FEMALE	T2	N0	M0	Stage I	NA	4
TCGA-60-2708-01	6.70685	0	64	FEMALE	T2	N1	M0	Stage II	TUMOR FREE	4
TCGA-96-A4JK-01	1.61644	0	65	MALE	T2	N1	M0	Stage II	TUMOR FREE	2
TCGA-66-2788-01	1.91781	0	56	MALE	T2	N0	M0	Stage I	NA	4
TCGA-56-8624-01	1.15342	0	84	MALE	T3	N0	NA	Stage II	TUMOR FREE	3
TCGA-22-5473-01	5.29863	1	78	MALE	T3	N0	M0	NA	TUMOR FREE	3
TCGA-21-A5DI-01	2.68493	0	77	MALE	T1	N0	M0	Stage I	NA	3
TCGA-85-8049-01	1.58904	0	57	MALE	T2	N0	M0	Stage I	TUMOR FREE	1
TCGA-21-5783-01	7.34521	1	76	MALE	T2	N0	M0	Stage I	NA	3
TCGA-46-3765-01	1.11233	0	59	FEMALE	T1	N0	M0	Stage I	TUMOR FREE	2
TCGA-39-5021-01	5.71781	1	70	MALE	T2	N0	M0	Stage I	WITH TUMOR	4
TCGA-90-6837-01	2.07945	0	64	MALE	T3	N0	NA	Stage II	TUMOR FREE	4
TCGA-39-5011-01	11.1068	0	70	FEMALE	T1	N0	M0	Stage I	TUMOR FREE	4
TCGA-39-5019-01	9.28219	0	70	MALE	T2	N0	M0	Stage I	TUMOR FREE	3
TCGA-98-A539-01	0.476712	0	63	MALE	T3	N0	M0	Stage II	NA	2
TCGA-66-2781-01	0.334247	0	67	MALE	T2	N0	M0	Stage I	TUMOR FREE	4
TCGA-37-5819-01	0.284932	0	64	MALE	T2	N2	M0	Stage III	TUMOR FREE	4
TCGA-56-8201-01	1.09041	1	74	MALE	T3	N0	NA	Stage II	TUMOR FREE	4
TCGA-63-A5MB-01	8.5589	0	62	MALE	T2	N0	M0	Stage I	TUMOR FREE	3
TCGA-60-2722-01	2.49041	0	66	MALE	T2	N1	M0	Stage II	TUMOR FREE	4
TCGA-85-8048-01	2.09863	0	62	MALE	T1	N0	M0	Stage I	TUMOR FREE	2
TCGA-56-7223-01	1.2137	1	66	MALE	T3	N1	NA	Stage III	TUMOR FREE	4
TCGA-43-8115-01	1.11781	0	72	FEMALE	T2	N1	NA	Stage II	TUMOR FREE	4
TCGA-18-5592-01	4.16438	0	57	MALE	T3	N0	M0	Stage II	TUMOR FREE	3
TCGA-77-7337-01	8.91507	1	65	MALE	T2	N1	M0	Stage II	NA	4
TCGA-60-2719-01	3.55616	0	83	FEMALE	T1	N0	M0	Stage I	TUMOR FREE	3
TCGA-22-5478-01	0.0684932	1	79	MALE	T2	N0	M0	Stage I	TUMOR FREE	4
TCGA-66-2757-01	3.66849	1	65	FEMALE	T1	N0	M0	Stage I	NA	4
TCGA-18-3406-01	1.01918	1	67	MALE	T1	N0	M0	Stage I	WITH TUMOR	4
TCGA-77-A5GB-01	0.00273973	1	90	MALE	T2	NA	M0	Stage I	NA	2
TCGA-21-1070-01	9.96438	0	60	FEMALE	T3	N0	M0	Stage III	TUMOR FREE	4
TCGA-43-A475-01	0.813699	0	67	FEMALE	T3	N0	M0	Stage II	TUMOR FREE	4
TCGA-85-7698-01	2.61096	0	48	MALE	T1	N0	M0	Stage I	TUMOR FREE	3
TCGA-85-7843-01	0.0986301	0	50	MALE	T2	N1	M0	Stage II	NA	2
TCGA-NC-A5HT-01	2.20548	0	69	MALE	T3	N1	M0	Stage III	WITH TUMOR	4
TCGA-58-8393-01	2.90137	0	68	FEMALE	T2	N0	M0	Stage I	TUMOR FREE	2
TCGA-66-2737-01	0.169863	0	72	MALE	T2	N1	M0	Stage II	TUMOR FREE	3
TCGA-LA-A7SW-01	1.12055	1	71	MALE	T3	N1	NA	Stage III	NA	4
TCGA-77-8007-01	0.545205	1	68	MALE	T2	N1	M0	Stage II	NA	2
TCGA-85-8354-01	2.72877	0	53	MALE	T2	N0	M0	Stage I	TUMOR FREE	2
TCGA-22-5474-01	1.22192	1	74	MALE	T2	N0	M0	Stage I	TUMOR FREE	4
TCGA-77-7140-01	1.73425	1	69	FEMALE	T2	N1	M0	Stage II	NA	1
TCGA-22-4601-01	2.89863	1	73	FEMALE	T4	N0	M0	Stage III	WITH TUMOR	2
TCGA-66-2794-01	4.50959	0	64	MALE	T4	N2	M0	Stage III	NA	4
TCGA-22-1017-01	4.07123	1	62	MALE	T1	N0	M0	Stage I	WITH TUMOR	4
TCGA-77-A5GA-01	3.50959	0	76	MALE	T2	N0	M0	Stage I	NA	3
TCGA-56-7222-01	1.54247	1	60	MALE	T2	N0	M0	Stage I	TUMOR FREE	2
TCGA-85-7699-01	2.74521	1	73	MALE	T4	N0	M0	Stage III	TUMOR FREE	3
TCGA-66-2758-01	1.75342	0	71	MALE	T2	N0	M0	Stage I	NA	4
TCGA-85-7950-01	1.58082	0	46	MALE	T2	N0	M0	Stage I	WITH TUMOR	2
TCGA-39-5034-01	3.03562	1	73	FEMALE	T3	N0	M0	Stage II	NA	4
TCGA-85-8052-01	2.0137	0	53	MALE	T3	N0	M0	Stage II	TUMOR FREE	2
TCGA-43-3394-01	3.26301	1	52	MALE	T2	N0	M0	Stage I	TUMOR FREE	2
TCGA-NK-A5CX-01	0.306849	0	73	MALE	T2	N0	NA	Stage II	TUMOR FREE	4
TCGA-39-5035-01	5.70137	0	72	FEMALE	T1	N0	M0	Stage I	TUMOR FREE	4
TCGA-43-6647-01	2.07671	0	69	FEMALE	T2	N1	NA	Stage II	TUMOR FREE	4
TCGA-18-4086-01	0.235616	1	64	MALE	T2	N0	M0	Stage I	TUMOR FREE	4
TCGA-NC-A5HF-01	0.380822	1	74	MALE	T4	N0	NA	Stage III	WITH TUMOR	2
TCGA-39-5029-01	2.03014	1	67	MALE	T1	N2	M0	Stage III	WITH TUMOR	4
TCGA-43-5668-01	1.53425	1	78	MALE	T1	N1	M0	Stage II	TUMOR FREE	3
TCGA-22-1012-01	1.17808	1	80	FEMALE	T2	N0	M0	Stage I	TUMOR FREE	4
TCGA-34-8454-01	3.23562	0	62	FEMALE	T3	N1	M0	Stage III	TUMOR FREE	4
TCGA-60-2709-01	4.12603	0	69	MALE	T2	N0	NA	Stage I	TUMOR FREE	2
TCGA-85-A512-01	1.27671	0	46	MALE	T1	N1	M0	Stage II	TUMOR FREE	2
TCGA-NC-A5HI-01	4.77808	0	68	FEMALE	T2	N0	M0	Stage I	TUMOR FREE	2
TCGA-18-3409-01	10.2685	0	74	MALE	T1	N0	M0	Stage I	TUMOR FREE	3
TCGA-56-8307-01	2.24384	0	55	FEMALE	T3	N0	M0	Stage II	TUMOR FREE	2
TCGA-85-8288-01	1.10411	1	70	MALE	T1	N1	M0	Stage II	TUMOR FREE	2
TCGA-18-3410-01	0.40274	1	81	MALE	T3	N0	M0	Stage II	TUMOR FREE	3
TCGA-22-1000-01	1.24658	1	76	MALE	T2	N0	M0	Stage I	WITH TUMOR	4
TCGA-66-2778-01	1.5863	0	68	FEMALE	T2	N3	M0	Stage III	NA	4
TCGA-34-5239-01	5.0274	0	75	MALE	T4	N0	M0	Stage III	WITH TUMOR	NA
TCGA-34-8455-01	0.339726	1	67	MALE	T4	N0	M1	Stage IV	WITH TUMOR	4
TCGA-66-2765-01	0.169863	0	64	MALE	T2	N0	M0	Stage I	TUMOR FREE	4
TCGA-85-8277-01	0.843836	1	70	MALE	T3	N1	M0	Stage III	TUMOR FREE	1
TCGA-92-8065-01	0.194521	0	74	FEMALE	T3	N0	NA	Stage II	TUMOR FREE	3
TCGA-46-3766-01	1.01644	0	62	FEMALE	T1	N0	M0	Stage I	TUMOR FREE	4
TCGA-77-8131-01	1.05205	1	72	MALE	T2	NA	M0	Stage I	NA	4
TCGA-94-A5I4-01	1.34795	0	61	MALE	T2	N1	NA	Stage II	TUMOR FREE	4
TCGA-18-3407-01	0.375342	1	72	MALE	T2	N0	M0	Stage I	TUMOR FREE	3
TCGA-77-8139-01	8.67671	0	72	MALE	T3	N0	M0	Stage II	TUMOR FREE	2
TCGA-21-1078-01	1.30137	1	77	MALE	T2	N0	M0	Stage I	WITH TUMOR	4
TCGA-18-3411-01	9.8	0	63	FEMALE	T2	N2	M0	Stage III	TUMOR FREE	2
TCGA-66-2742-01	1.7589	0	70	MALE	T2	N1	M1	Stage IV	NA	3
TCGA-56-1622-01	2.41644	1	58	MALE	T2	N0	M0	Stage I	WITH TUMOR	4
TCGA-77-A5G3-01	12.5233	0	63	MALE	T2	N1	M0	Stage II	TUMOR FREE	4
TCGA-22-5482-01	0.980822	1	81	MALE	T2	N0	M0	Stage I	TUMOR FREE	4
TCGA-NK-A7XE-01	0.0383562	0	66	MALE	T4	N2	M0	Stage III	TUMOR FREE	5
TCGA-22-5489-01	5.2411	1	64	MALE	T1	N0	M0	Stage I	WITH TUMOR	4
TCGA-O2-A52W-01	0.717808	1	63	MALE	T2	N0	NA	Stage I	TUMOR FREE	4
TCGA-52-7812-01	2.29041	1	68	MALE	T2	N2	M0	NA	WITH TUMOR	4
TCGA-46-6025-01	0.890411	0	71	MALE	T2	N1	M0	Stage II	TUMOR FREE	4
TCGA-58-8391-01	5.93973	0	57	FEMALE	T2	N2	M0	Stage III	TUMOR FREE	2
TCGA-85-A50M-01	2.26575	1	47	MALE	T2	N0	M0	Stage II	TUMOR FREE	4
TCGA-18-3417-01	3.00822	1	65	MALE	T2	N1	M1	Stage IV	TUMOR FREE	3
TCGA-60-2724-01	1.96712	0	47	MALE	T3	N1	M0	Stage III	TUMOR FREE	4
TCGA-94-A5I6-01	1.47671	0	62	MALE	T3	N0	M0	Stage II	TUMOR FREE	4
TCGA-43-8116-01	0.983562	0	73	MALE	T1	N0	M0	Stage I	TUMOR FREE	2
TCGA-34-5241-01	1.4137	1	79	MALE	T2	N0	M0	Stage I	TUMOR FREE	3
TCGA-77-7338-01	0.0164384	1	64	MALE	T2	N0	M0	Stage I	NA	2
TCGA-56-7822-01	1.46027	1	75	MALE	T2	N1	M0	Stage II	WITH TUMOR	4
TCGA-85-A4JC-01	1.65753	1	84	MALE	T2	N0	M0	Stage II	TUMOR FREE	2
TCGA-66-2792-01	2.50411	0	58	MALE	T2	N1	M0	Stage II	NA	4
TCGA-98-A53A-01	1.51507	1	70	MALE	T2	N0	M0	Stage I	NA	2
TCGA-22-4594-01	4.03014	1	60	FEMALE	T3	N2	M0	Stage III	NA	4
TCGA-58-8386-01	0.00547945	1	75	MALE	T3	NA	M1	Stage IV	TUMOR FREE	2
TCGA-22-5481-01	6.60274	1	72	FEMALE	T2	N1	M0	Stage II	NA	4
TCGA-66-2754-01	0.169863	0	67	MALE	T2	N2	M0	Stage III	TUMOR FREE	4
TCGA-21-1082-01	9.9863	0	61	MALE	T2	N0	M0	Stage I	TUMOR FREE	NA
TCGA-58-8392-01	1.37534	1	70	MALE	T2	N0	M0	Stage I	WITH TUMOR	2
TCGA-60-2713-01	4.74521	0	64	MALE	T2	N0	M0	Stage I	NA	2
TCGA-22-5479-01	7.19452	1	64	MALE	T2	N0	M0	Stage I	NA	4
TCGA-37-4133-01	0.654795	0	63	MALE	T4	N0	M0	Stage III	TUMOR FREE	4
TCGA-66-2769-01	0.591781	1	75	MALE	T4	N0	M0	Stage III	NA	3
TCGA-LA-A446-01	1.10137	0	68	MALE	T1	N0	NA	Stage I	TUMOR FREE	2
TCGA-66-2759-01	2.09041	0	66	MALE	T2	N2	M0	Stage III	NA	3
TCGA-22-4609-01	0.8	1	81	MALE	T1	N0	M0	Stage I	TUMOR FREE	2
TCGA-66-2773-01	0.254795	1	69	MALE	T2	N0	M0	Stage I	TUMOR FREE	3
TCGA-66-2755-01	0.0794521	0	63	MALE	T2	N0	M0	Stage I	TUMOR FREE	3
TCGA-77-8150-01	4.53699	1	64	MALE	T3	N1	M0	Stage III	WITH TUMOR	2
TCGA-37-A5EL-01	3.13425	1	53	MALE	T3	N0	M0	Stage II	TUMOR FREE	NA
TCGA-77-8009-01	4.64658	1	68	MALE	T2	N1	M0	Stage II	NA	4
TCGA-33-AAS8-01	3.05479	1	59	FEMALE	T1	N0	NA	Stage I	TUMOR FREE	4
TCGA-58-A46N-01	2.49589	0	52	MALE	T2	N0	M0	Stage I	TUMOR FREE	2
TCGA-33-AASD-01	6.16438	1	83	MALE	T1	N0	NA	Stage I	WITH TUMOR	2
TCGA-63-A5MS-01	6.52603	0	78	MALE	T2	N0	M0	Stage I	TUMOR FREE	3
TCGA-43-A474-01	0.969863	0	66	MALE	T2	N0	M0	Stage II	TUMOR FREE	4
TCGA-43-6770-01	1.79178	0	59	FEMALE	T2	N0	NA	Stage I	TUMOR FREE	2
TCGA-22-4607-01	1.61096	1	75	MALE	T2	N0	M0	Stage I	TUMOR FREE	3
TCGA-58-A46K-01	2.86575	1	59	MALE	T2	N2	M0	Stage III	WITH TUMOR	4
TCGA-77-7465-01	2.71507	0	58	MALE	T2	N1	M0	Stage II	NA	2
TCGA-18-4721-01	12.863	0	74	MALE	T1	N0	M0	Stage I	TUMOR FREE	4
TCGA-85-A4CL-01	2.52603	1	65	MALE	T1	N0	M0	Stage I	TUMOR FREE	2
TCGA-22-4604-01	1.09589	1	73	MALE	T2	N1	M0	Stage II	WITH TUMOR	2
TCGA-56-7730-01	0.545205	1	73	MALE	T2	N0	M0	Stage II	WITH TUMOR	2
TCGA-39-5039-01	1.49315	1	76	MALE	T2	N0	M0	Stage II	TUMOR FREE	3
TCGA-J1-A4AH-01	1.59452	0	70	MALE	T2	N0	NA	Stage II	TUMOR FREE	4
TCGA-92-8063-01	0.336986	0	52	MALE	T2	N2	NA	Stage III	TUMOR FREE	2
TCGA-46-3769-01	0.372603	0	57	MALE	T4	N0	M0	NA	TUMOR FREE	4
TCGA-43-8118-01	0.246575	1	55	FEMALE	T1	N0	M0	Stage I	NA	2
TCGA-NC-A5HO-01	3.66301	0	70	FEMALE	T3	N1	M0	Stage III	TUMOR FREE	4
TCGA-22-4605-01	2.67123	1	78	FEMALE	T2	N0	M0	Stage I	TUMOR FREE	4
TCGA-60-2714-01	4.19726	0	66	FEMALE	T2	N1	M0	Stage II	TUMOR FREE	4
TCGA-33-6738-01	5.28219	0	80	MALE	T1	N2	NA	Stage III	TUMOR FREE	4
TCGA-63-A5MV-01	3.01644	0	69	MALE	T2	N0	M0	Stage II	TUMOR FREE	4
TCGA-85-A4CN-01	2.84658	0	56	FEMALE	T2	N1	M0	Stage II	TUMOR FREE	4
TCGA-NC-A5HK-01	0.353425	0	58	FEMALE	T3	N0	M0	Stage II	TUMOR FREE	4
TCGA-43-3920-01	2.76164	0	71	MALE	T2	N0	M0	Stage I	TUMOR FREE	4
TCGA-21-1072-01	8.26575	0	75	MALE	T2	N0	M0	Stage I	TUMOR FREE	3
TCGA-98-A53B-01	0.169863	1	69	MALE	T2	N0	M0	Stage I	TUMOR FREE	2
TCGA-85-8072-01	2.55616	0	60	MALE	T1	N0	M0	Stage I	TUMOR FREE	2
TCGA-68-A59J-01	1.23014	0	74	FEMALE	T2	N0	NA	Stage I	TUMOR FREE	4
TCGA-66-2766-01	0.0876712	0	54	MALE	T2	N2	M0	Stage III	TUMOR FREE	4
TCGA-NC-A5HR-01	3.41096	0	75	FEMALE	T2	N1	M0	Stage II	TUMOR FREE	4
TCGA-NC-A5HE-01	6.40274	0	60	MALE	T2	N1	M0	Stage II	TUMOR FREE	4
TCGA-98-A53D-01	1.76986	1	68	MALE	T3	N0	M0	Stage II	TUMOR FREE	4
TCGA-66-2783-01	2.08219	0	67	MALE	T2	N3	M0	Stage III	NA	4
TCGA-77-7138-01	0.934247	1	67	MALE	T2	N0	M0	Stage I	NA	3
TCGA-56-8629-01	1.32055	0	63	MALE	T2	N0	NA	Stage II	TUMOR FREE	4
TCGA-63-A5MJ-01	5	0	54	MALE	T2	N1	M0	Stage II	TUMOR FREE	2
TCGA-51-4081-01	2.49863	0	55	MALE	T2	N1	M0	Stage II	WITH TUMOR	2
TCGA-34-5927-01	3.73151	0	70	FEMALE	T1	N0	M0	Stage I	NA	NA
TCGA-85-8582-01	3.18082	0	49	MALE	T1	N0	M0	Stage I	TUMOR FREE	2
TCGA-77-8154-01	5.04658	0	67	MALE	T1	N0	M0	Stage I	TUMOR FREE	4
TCGA-77-6844-01	6.26027	1	74	MALE	T3	N1	M0	Stage III	NA	4
TCGA-85-8580-01	3.05205	0	52	FEMALE	T2	N0	M0	Stage I	TUMOR FREE	4
TCGA-56-A4ZJ-01	1.75616	0	75	FEMALE	T1	N0	M0	Stage I	TUMOR FREE	4
TCGA-21-1083-01	3.60548	1	75	MALE	T1	N0	M0	Stage I	TUMOR FREE	2
TCGA-46-3767-01	1.08767	0	76	MALE	T1	N0	M0	Stage I	TUMOR FREE	3
TCGA-56-5898-01	1.52329	0	69	MALE	T1	N0	M0	Stage I	TUMOR FREE	2
TCGA-68-7757-01	0.580822	0	74	MALE	T1	N0	NA	Stage I	NA	4
TCGA-56-A49D-01	1.74795	0	67	MALE	T2	N2	NA	Stage III	NA	4
TCGA-18-3412-01	0.947945	1	52	MALE	T2	N0	M0	Stage I	WITH TUMOR	4
TCGA-37-4132-01	0.624658	0	61	FEMALE	T2	N0	M1	Stage IV	TUMOR FREE	1
TCGA-22-5483-01	1.5726	1	74	MALE	T1	N1	M0	Stage II	WITH TUMOR	4
TCGA-85-A4JB-01	2.58356	0	74	MALE	T3	N0	M0	Stage II	TUMOR FREE	2
TCGA-60-2725-01	2.23836	0	74	MALE	T2	N0	M0	Stage I	TUMOR FREE	3
TCGA-77-7463-01	3.90137	1	75	MALE	T2	N0	M0	Stage I	NA	4
TCGA-33-AASJ-01	9.86575	1	60	MALE	T2	N0	NA	Stage I	WITH TUMOR	4
TCGA-43-7657-01	0.649315	0	68	FEMALE	T1	N0	NA	Stage I	NA	4
TCGA-22-A5C4-01	1.8411	0	70	MALE	T2	N0	M0	Stage II	TUMOR FREE	4
TCGA-90-7769-01	0.983562	0	55	MALE	T2	N1	NA	Stage II	TUMOR FREE	3
TCGA-21-1077-01	2.90137	1	64	MALE	T2	N1	M0	Stage II	WITH TUMOR	4
TCGA-NC-A5HQ-01	1.23014	1	70	MALE	T3	N2	M0	Stage III	NA	2
TCGA-60-2696-01	0.30137	1	76	FEMALE	T2	N0	M0	Stage II	NA	3
TCGA-22-4591-01	1.70959	1	80	MALE	T3	N2	M0	Stage III	WITH TUMOR	2
TCGA-77-8143-01	2.20274	1	76	MALE	T2	N2	M0	Stage III	WITH TUMOR	4
TCGA-NK-A5CR-01	6.96712	0	77	MALE	T2	N0	NA	Stage I	TUMOR FREE	3
TCGA-56-7823-01	2.7726	0	58	FEMALE	T1	N1	M0	Stage II	WITH TUMOR	4
TCGA-63-A5MN-01	0.947945	1	78	FEMALE	T3	N0	M0	Stage II	WITH TUMOR	1
TCGA-52-7622-01	2.36438	0	62	FEMALE	T1	N0	M0	Stage I	TUMOR FREE	4
