# Supplementary material for: A scoring model based on bacterial lipopolysaccharide-related genes to predict prognosis in NSCLC
Source: Front Genet. 2024 Nov 14;15:1408000. doi: 10.3389/fgene.2024.1408000 (PMC11602480; doi:10.3389/fgene.2024.1408000)
Supplement: Supplementary file 10 [file Table7.xlsx]

## Sheet: Additional file 9 Table S7
x
A.443654	4.92368e-88
A.770041	0.00447327
ABT.263	1.88433e-14
ABT.888	1
AG.014699	7.72983e-17
AICAR	2.31657e-69
AKT.inhibitor.VIII	1
AMG.706	1.70867e-13
AP.24534	0.00172705
AS601245	1
ATRA	1.48233e-24
AUY922	1.28079e-18
Axitinib	1.2891e-05
AZ628	2.31904e-05
AZD.0530	3.20453e-24
AZD.2281	0.0201198
AZD6244	1
AZD6482	1
AZD7762	4.53222e-42
AZD8055	0.0625747
BAY.61.3606	0.86013
Bexarotene	2.0316e-10
BI.2536	2.74497e-116
BIBW2992	2.11148e-24
Bicalutamide	1
BI.D1870	2.125e-102
BIRB.0796	2.32212e-19
Bleomycin	0.00793141
BMS.509744	0.0111944
BMS.536924	0.988288
BMS.708163	0.95889
BMS.754807	1
Bortezomib	1.07153e-17
Bosutinib	7.5441e-94
Bryostatin.1	0.99515
BX.795	8.48559e-17
Camptothecin	2.30518e-36
CCT007093	1
CCT018159	1.73803e-77
CEP.701	5.86777e-20
CGP.082996	8.43423e-95
CGP.60474	1.64947e-08
CHIR.99021	0.990574
CI.1040	1
Cisplatin	2.05043e-82
CMK	3.27866e-25
Cyclopamine	4.33369e-10
Cytarabine	1.83731e-23
Dasatinib	0.0994124
DMOG	1
Docetaxel	5.34757e-105
Doxorubicin	3.30535e-20
EHT.1864	1
Elesclomol	6.48266e-44
Embelin	0.0237904
Epothilone.B	8.07787e-85
Erlotinib	1.19391e-36
Etoposide	4.51376e-19
FH535	0.999999
FTI.277	0.000671993
GDC.0449	0.97621
GDC0941	1
Gefitinib	4.21994e-60
Gemcitabine	2.55125e-06
GNF.2	0.98926
GSK269962A	7.71113e-11
GSK.650394	4.81036e-63
GW.441756	2.39423e-05
GW843682X	2.06882e-88
Imatinib	1
IPA.3	1
JNJ.26854165	2.09218e-26
JNK.9L	1.68315e-31
JNK.Inhibitor.VIII	4.65412e-63
JW.7.52.1	0.93615
KIN001.135	0.114378
KU.55933	1.72391e-77
Lapatinib	3.6796e-27
Lenalidomide	0.0915875
LFM.A13	1
Metformin	1
Methotrexate	0.693212
MG.132	6.15725e-20
Midostaurin	0.997057
Mitomycin.C	6.17402e-15
MK.2206	1
MS.275	0.0599539
Nilotinib	0.987609
NSC.87877	2.75513e-42
NU.7441	0.000809034
Nutlin.3a	1
NVP.BEZ235	2.31886e-13
NVP.TAE684	2.89886e-05
Obatoclax.Mesylate	4.91834e-84
OSI.906	1
PAC.1	1
Paclitaxel	8.74683e-92
Parthenolide	3.03868e-22
Pazopanib	0.0559751
PD.0325901	1
PD.0332991	1
PD.173074	7.30365e-05
PF.02341066	1
PF.4708671	0.985211
PF.562271	7.84509e-59
PHA.665752	0.999999
PLX4720	0.0617979
Pyrimethamine	0.920209
QS11	1.28784e-51
Rapamycin	0.998997
RDEA119	1
RO.3306	1.85815e-103
Roscovitine	1
Salubrinal	1
SB.216763	1
SB590885	0.999952
Shikonin	0.185438
SL.0101.1	9.94135e-50
Sorafenib	2.56429e-24
S.Trityl.L.cysteine	1.78045e-91
Sunitinib	4.28865e-18
Temsirolimus	2.46501e-06
Thapsigargin	1.75979e-59
Tipifarnib	0.851291
TW.37	9.08553e-44
Vinblastine	1.53975e-97
Vinorelbine	7.48557e-69
Vorinostat	5.78768e-16
VX.680	1.32353e-74
VX.702	1
WH.4.023	8.12515e-35
WO2009093972	1
WZ.1.84	7.89666e-47
X17.AAG	1.4968e-05
X681640	2.31461e-78
XMD8.85	3.60522e-13
Z.LLNle.CHO	0.757699
ZM.447439	7.90313e-87
